# Supplementary material for: Arctic weather variability and connectivity
Source: Nat Commun. 2023 Oct 18;14:6574. doi: 10.1038/s41467-023-42351-x (PMC10584854; doi:10.1038/s41467-023-42351-x)
Supplement: Supplementary file 3 — Supplmentary Data 1 [file 41467_2023_42351_MOESM3_ESM.zip]

Archive with 4 entries (4 files):
- fig5.xlsx
- fig2.xlsx
- fig3.xlsx
- fig4.xlsx
