# Supplementary material for: Arctic weather variability and connectivity
Source: Nat Commun. 2023 Oct 18;14:6574. doi: 10.1038/s41467-023-42351-x (PMC10584854; doi:10.1038/s41467-023-42351-x)
Supplement: Supplementary file 3 — Supplmentary Data 1 [file 41467_2023_42351_MOESM3_ESM.zip › fig5.xlsx]

## Sheet: fig5a_ice-to-t
latitude	longitude
77.5	160
85	-177.5
85	122.5
85	2.5
77.5	32.5
77.5	62.5
77.5	92.5
70	102.5
62.5	107.5
55	107.5
47.5	115
40	115
32.5	110
30	105

## Sheet: fig5a_t-to-ice
latitude	longitude
30	105
25	107.5
25	115
32.5	110
32.5	120
32.5	127.5
32.5	137.5
32.5	145
32.5	155
32.5	162.5
32.5	172.5
32.5	-177.5
40	-177.5
40	-170
40	-160
40	-150
40	-140
47.5	-135
55	-142.5
55	-130
62.5	-132.5
62.5	-117.5
70	-117.5
70	-97.5
77.5	-87.5
85	-57.5
85	2.5
77.5	32.5
77.5	62.5
77.5	92.5
77.5	122.5
77.5	160

## Sheet: fig5a_wind
latitude	longitude	u-wind	v-wind
90	0	-9.6375e-06	0.00054991
89.75	0.25	-9.6375e-06	0.00054991
89.5	0.5	-9.6375e-06	0.00054991
89.25	0.75	-9.6375e-06	0.00054991
89	1	-9.6375e-06	0.00054991
88.75	1.25	-9.6375e-06	0.00054991
88.5	1.5	-9.6375e-06	0.00054991
88.25	1.75	-9.6375e-06	0.00054991
88	2	-9.6375e-06	0.00054991
87.75	2.25	-9.6375e-06	0.00054991
87.5	2.5	-9.6375e-06	0.00054991
87.25	2.75	-9.6375e-06	0.00054991
87	3	-9.6375e-06	0.00054991
86.75	3.25	-9.6375e-06	0.00054991
86.5	3.5	-9.6375e-06	0.00054991
86.25	3.75	-9.6375e-06	0.00054991
86	4	-9.6375e-06	0.00054991
85.75	4.25	-9.6375e-06	0.00054991
85.5	4.5	-9.6375e-06	0.00054991
85.25	4.75	-9.6375e-06	0.00054991
85	5	-9.6375e-06	0.00054991
84.75	5.25	-9.6375e-06	0.00054991
84.5	5.5	-9.6375e-06	0.00054991
84.25	5.75	-9.6375e-06	0.00054991
84	6	-9.6375e-06	0.00054991
83.75	6.25	-9.6375e-06	0.00054991
83.5	6.5	-9.6375e-06	0.00054991
83.25	6.75	-9.6375e-06	0.00054991
83	7	-9.6375e-06	0.00054991
82.75	7.25	-9.6375e-06	0.00054991
82.5	7.5	-9.6375e-06	0.00054991
82.25	7.75	-9.6375e-06	0.00054991
82	8	-9.6375e-06	0.00054991
81.75	8.25	-9.6375e-06	0.00054991
81.5	8.5	-9.6375e-06	0.00054991
81.25	8.75	-9.6375e-06	0.00054991
81	9	-9.6375e-06	0.00054991
80.75	9.25	-9.6375e-06	0.00054991
80.5	9.5	-9.6375e-06	0.00054991
80.25	9.75	-9.6375e-06	0.00054991
80	10	-9.6375e-06	0.00054991
79.75	10.25	-9.6375e-06	0.00054991
79.5	10.5	-9.6375e-06	0.00054991
79.25	10.75	-9.6375e-06	0.00054991
79	11	-9.6375e-06	0.00054991
78.75	11.25	-9.6375e-06	0.00054991
78.5	11.5	-9.6375e-06	0.00054991
78.25	11.75	-9.6375e-06	0.00054991
78	12	-9.6375e-06	0.00054991
77.75	12.25	-9.6375e-06	0.00054991
77.5	12.5	-9.6375e-06	0.00054991
77.25	12.75	-9.6375e-06	0.00054991
77	13	-9.6375e-06	0.00054991
76.75	13.25	-9.6375e-06	0.00054991
76.5	13.5	-9.6375e-06	0.00054991
76.25	13.75	-9.6375e-06	0.00054991
76	14	-9.6375e-06	0.00054991
75.75	14.25	-9.6375e-06	0.00054991
75.5	14.5	-9.6375e-06	0.00054991
75.25	14.75	-9.6375e-06	0.00054991
75	15	-9.6375e-06	0.00054991
74.75	15.25	-9.6375e-06	0.00054991
74.5	15.5	-9.6375e-06	0.00054991
74.25	15.75	-9.6375e-06	0.00054991
74	16	-9.6375e-06	0.00054991
73.75	16.25	-9.6375e-06	0.00054991
73.5	16.5	-9.6375e-06	0.00054991
73.25	16.75	-9.6375e-06	0.00054991
73	17	-9.6375e-06	0.00054991
72.75	17.25	-9.6375e-06	0.00054991
72.5	17.5	-9.6375e-06	0.00054991
72.25	17.75	-9.6375e-06	0.00054991
72	18	-9.6375e-06	0.00054991
71.75	18.25	-9.6375e-06	0.00054991
71.5	18.5	-9.6375e-06	0.00054991
71.25	18.75	-9.6375e-06	0.00054991
71	19	-9.6375e-06	0.00054991
70.75	19.25	-9.6375e-06	0.00054991
70.5	19.5	-9.6375e-06	0.00054991
70.25	19.75	-9.6375e-06	0.00054991
70	20	-9.6375e-06	0.00054991
69.75	20.25	-9.6375e-06	0.00054991
69.5	20.5	-9.6375e-06	0.00054991
69.25	20.75	-9.6375e-06	0.00054991
69	21	-9.6375e-06	0.00054991
68.75	21.25	-9.6375e-06	0.00054991
68.5	21.5	-9.6375e-06	0.00054991
68.25	21.75	-9.6375e-06	0.00054991
68	22	-9.6375e-06	0.00054991
67.75	22.25	-9.6375e-06	0.00054991
67.5	22.5	-9.6375e-06	0.00054991
67.25	22.75	-9.6375e-06	0.00054991
67	23	-9.6375e-06	0.00054991
66.75	23.25	-9.6375e-06	0.00054991
66.5	23.5	-9.6375e-06	0.00054991
66.25	23.75	-9.6375e-06	0.00054991
66	24	-9.6375e-06	0.00054991
65.75	24.25	-9.6375e-06	0.00054991
65.5	24.5	-9.6375e-06	0.00054991
65.25	24.75	-9.6375e-06	0.00054991
65	25	-9.6375e-06	0.00054991
64.75	25.25	-9.6375e-06	0.00054991
64.5	25.5	-9.6375e-06	0.00054991
64.25	25.75	-9.6375e-06	0.00054991
64	26	-9.6375e-06	0.00054991
63.75	26.25	-9.6375e-06	0.00054991
63.5	26.5	-9.6375e-06	0.00054991
63.25	26.75	-9.6375e-06	0.00054991
63	27	-9.6375e-06	0.00054991
62.75	27.25	-9.6375e-06	0.00054991
62.5	27.5	-9.6375e-06	0.00054991
62.25	27.75	-9.6375e-06	0.00054991
62	28	-9.6375e-06	0.00054991
61.75	28.25	-9.6375e-06	0.00054991
61.5	28.5	-9.6375e-06	0.00054991
61.25	28.75	-9.6375e-06	0.00054991
61	29	-9.6375e-06	0.00054991
60.75	29.25	-9.6375e-06	0.00054991
60.5	29.5	-9.6375e-06	0.00054991
60.25	29.75	-9.6375e-06	0.00054991
60	30	-9.6375e-06	0.00054991
59.75	30.25	-9.6375e-06	0.00054991
59.5	30.5	-9.6375e-06	0.00054991
59.25	30.75	-9.6375e-06	0.00054991
59	31	-9.6375e-06	0.00054991
58.75	31.25	-9.6375e-06	0.00054991
58.5	31.5	-9.6375e-06	0.00054991
58.25	31.75	-9.6375e-06	0.00054991
58	32	-9.6375e-06	0.00054991
57.75	32.25	-9.6375e-06	0.00054991
57.5	32.5	-9.6375e-06	0.00054991
57.25	32.75	-9.6375e-06	0.00054991
57	33	-9.6375e-06	0.00054991
56.75	33.25	-9.6375e-06	0.00054991
56.5	33.5	-9.6375e-06	0.00054991
56.25	33.75	-9.6375e-06	0.00054991
56	34	-9.6375e-06	0.00054991
55.75	34.25	-9.6375e-06	0.00054991
55.5	34.5	-9.6375e-06	0.00054991
55.25	34.75	-9.6375e-06	0.00054991
55	35	-9.6375e-06	0.00054991
54.75	35.25	-9.6375e-06	0.00054991
54.5	35.5	-9.6375e-06	0.00054991
54.25	35.75	-9.6375e-06	0.00054991
54	36	0.938187	4.83304
53.75	36.25	0.957158	4.84037
53.5	36.5	0.976622	4.84815
53.25	36.75	0.986661	4.8562
53	37	0.984967	4.86388
52.75	37.25	0.978387	4.8705
52.5	37.5	0.97352	4.87596
52.25	37.75	0.968621	4.88094
52	38	0.958	4.88574
51.75	38.25	0.940698	4.89066
51.5	38.5	0.920822	4.8952
51.25	38.75	0.901892	4.89913
51	39	0.882283	4.90228
50.75	39.25	0.858526	4.90489
50.5	39.5	0.829851	4.90748
50.25	39.75	0.798615	4.91043
50	40	0.76696	4.91385
49.75	40.25	0.735386	4.91726
49.5	40.5	0.704458	4.92068
49.25	40.75	0.674766	4.9242
49	41	0.645872	4.92795
48.75	41.25	0.615552	4.93237
48.5	41.5	0.582335	4.93705
48.25	41.75	0.549161	4.94222
48	42	0.521103	4.94795
47.75	42.25	0.499578	4.95384
47.5	42.5	0.480084	4.95966
47.25	42.75	0.457175	4.96555
47	43	0.431125	4.97139
46.75	43.25	0.407722	4.97731
46.5	43.5	0.392162	4.98378
46.25	43.75	0.38389	4.99096
46	44	0.378888	4.99869
45.75	44.25	0.374832	5.00685
45.5	44.5	0.373036	5.01551
45.25	44.75	0.376307	5.02483
45	45	0.385572	5.03469
44.75	45.25	0.399608	5.04489
44.5	45.5	0.417413	5.05517
44.25	45.75	0.43908	5.0654
44	46	0.465573	5.07565
43.75	46.25	0.497273	5.08581
43.5	46.5	0.533888	5.09594
43.25	46.75	0.574597	5.10587
43	47	0.618516	5.11574
42.75	47.25	0.66509	5.12595
42.5	47.5	0.714619	5.13693
42.25	47.75	0.768495	5.14898
42	48	0.827332	5.16204
41.75	48.25	0.889566	5.17526
41.5	48.5	0.952745	5.18754
41.25	48.75	1.01632	5.19858
41	49	1.0829	5.2094
40.75	49.25	1.15507	5.22185
40.5	49.5	1.23107	5.23635
40.25	49.75	1.3051	5.25109
40	50	1.37328	5.26304
39.75	50.25	1.43799	5.27154
39.5	50.5	1.50631	5.27952
39.25	50.75	1.5814	5.28995
39	51	1.65758	5.30186
38.75	51.25	1.72496	5.31045
38.5	51.5	1.78024	5.3135
38.25	51.75	1.83137	5.31459
38	52	1.88901	5.31914
37.75	52.25	1.95273	5.32771
37.5	52.5	2.01006	5.33467
37.25	52.75	2.05079	5.33562
37	53	2.07953	5.3333
36.75	53.25	2.10978	5.33411
36.5	53.5	2.14608	5.33922
36.25	53.75	2.17812	5.34307
36	54	2.19383	5.34083
35.75	54.25	2.19474	5.33551
35.5	54.5	2.193	5.3332
35.25	54.75	2.19527	5.33465
35	55	2.19457	5.3343
34.75	55.25	2.1795	5.32784
34.5	55.5	2.14881	5.31797
34.25	55.75	2.11175	5.31049
34	56	2.07653	5.3067
33.75	56.25	2.04063	5.30201
33.5	56.5	1.99503	5.29185
33.25	56.75	1.93605	5.27717
33	57	1.86939	5.26294
32.75	57.25	1.80233	5.25252
32.5	57.5	1.73492	5.24442
32.25	57.75	1.66142	5.2344
32	58	1.57878	5.22033
31.75	58.25	1.49067	5.20378
31.5	58.5	1.40237	5.18729
31.25	58.75	1.31423	5.17144
31	59	1.223	5.15478
30.75	59.25	1.12789	5.136
30.5	59.5	1.03262	5.11571
30.25	59.75	0.940657	5.09539
30	60	0.850726	5.07564
29.75	60.25	0.759053	5.05592
29.5	60.5	0.665342	5.03513
29.25	60.75	0.574402	5.013
29	61	0.490614	4.99027
28.75	61.25	0.413344	4.96795
28.5	61.5	0.338048	4.9468
28.25	61.75	0.262225	4.92617
28	62	0.188947	4.90532
27.75	62.25	0.123861	4.88434
27.5	62.5	0.0698425	4.86377
27.25	62.75	0.0248705	4.84415
27	63	-0.0157618	4.82562
26.75	63.25	-0.0547187	4.80814
26.5	63.5	-0.0899311	4.79184
26.25	63.75	-0.116982	4.77661
26	64	-0.133892	4.76273
25.75	64.25	-0.143427	4.75022
25.5	64.5	-0.14995	4.73889
25.25	64.75	-0.153984	4.72857
25	65	-0.15165	4.71929
24.75	65.25	-0.139475	4.71091
24.5	65.5	-0.118723	4.70305
24.25	65.75	-0.0943135	4.6958
24	66	-0.0689972	4.68955
23.75	66.25	-0.0403626	4.68476
23.5	66.5	-0.00436954	4.6813
23.25	66.75	0.0392021	4.67898
23	67	0.0859393	4.67804
22.75	67.25	0.131835	4.67914
22.5	67.5	0.177614	4.68239
22.25	67.75	0.227582	4.68682
22	68	0.283652	4.69103
21.75	68.25	0.342029	4.69496
21.5	68.5	0.396988	4.70041
21.25	68.75	0.446608	4.70895
21	69	0.494407	4.72017
20.75	69.25	0.545323	4.73127
20.5	69.5	0.600509	4.74047
20.25	69.75	0.655173	4.74876
20	70	0.702579	4.7585
19.75	70.25	0.739713	4.77025
19.5	70.5	0.771061	4.78197
19.25	70.75	0.805106	4.79161
19	71	0.844435	4.79958
18.75	71.25	0.882135	4.80775
18.5	71.5	0.908776	4.81668
18.25	71.75	0.924343	4.82539
18	72	2.65207	5.27344
17.75	72.25	2.67538	5.28881
17.5	72.5	2.66302	5.28924
17.25	72.75	2.66051	5.29527
17	73	2.65784	5.30197
16.75	73.25	2.62429	5.29741
16.5	73.5	2.60599	5.30086
16.25	73.75	2.57394	5.29636
16	74	2.53042	5.2887
15.75	74.25	2.49282	5.28347
15.5	74.5	2.43256	5.26768
15.25	74.75	2.37858	5.25757
15	75	2.32456	5.24609
14.75	75.25	2.25075	5.22759
14.5	75.5	2.19232	5.21774
14.25	75.75	2.12818	5.20581
14	76	2.04702	5.19159
13.75	76.25	1.97711	5.18399
13.5	76.5	1.90376	5.17479
13.25	76.75	1.8235	5.16476
13	77	1.74719	5.15666
12.75	77.25	1.6689	5.14816
12.5	77.5	1.59154	5.13939
12.25	77.75	1.51869	5.13047
12	78	1.44381	5.12164
11.75	78.25	1.36269	5.11287
11.5	78.5	1.2886	5.10508
11.25	78.75	1.22154	5.09783
11	79	1.15498	5.08966
10.75	79.25	1.09775	5.08377
10.5	79.5	1.03952	5.07955
10.25	79.75	0.984667	5.07883
10	80	0.944695	5.08107
9.75	80.25	0.903392	5.08298
9.5	80.5	0.868453	5.08568
9.25	80.75	0.847138	5.0894
9	81	0.8251	5.09291
8.75	81.25	0.80936	5.09823
8.5	81.5	0.805974	5.10638
8.25	81.75	0.803397	5.11568
8	82	0.809388	5.12643
7.75	82.25	0.826736	5.13994
7.5	82.5	0.847087	5.15374
7.25	82.75	0.88265	5.1703
7	83	0.925837	5.19011
6.75	83.25	0.97483	5.21069
6.5	83.5	1.0375	5.23392
6.25	83.75	1.09749	5.25962
6	84	1.17033	5.28922
5.75	84.25	1.25793	5.32186
5.5	84.5	1.33996	5.35196
5.25	84.75	1.43388	5.38426
5	85	1.53683	5.41579
4.75	85.25	1.63602	5.44368
4.5	85.5	1.74801	5.47648
4.25	85.75	1.86232	5.50639
4	86	1.97004	5.53124
3.75	86.25	2.09023	5.56044
3.5	86.5	2.20915	5.58776
3.25	86.75	2.31978	5.61403
3	87	2.43693	5.64249
2.75	87.25	2.55473	5.67101
2.5	87.5	2.66122	5.69892
2.25	87.75	2.76279	5.72341
2	88	2.87127	5.75239
1.75	88.25	2.9642	5.77582
1.5	88.5	3.04855	5.79613
1.25	88.75	3.13762	5.82094
1	89	3.20983	5.83744
0.75	89.25	3.27491	5.85098
0.5	89.5	3.33595	5.86281
0.25	89.75	3.38411	5.86964
0	90	3.42019	5.87205
-0.25	90.25	3.45253	5.87751
-0.5	90.5	3.4733	5.88082
-0.75	90.75	3.47892	5.87984
-1	91	3.48245	5.88299
-1.25	91.25	3.46712	5.88039
-1.5	91.5	3.44036	5.87593
-1.75	91.75	3.40851	5.87193
-2	92	3.35794	5.86231
-2.25	92.25	3.30153	5.85312
-2.5	92.5	3.23046	5.83892
-2.75	92.75	3.14932	5.82404
-3	93	3.06408	5.81161
-3.25	93.25	2.95814	5.79246
-3.5	93.5	2.84926	5.77362
-3.75	93.75	2.73051	5.75056
-4	94	2.59913	5.72749
-4.25	94.25	2.46907	5.70269
-4.5	94.5	2.31707	5.66749
-4.75	94.75	2.16563	5.63585
-5	95	2.02007	5.60014
-5.25	95.25	1.85257	5.55372
-5.5	95.5	1.6897	5.51043
-5.75	95.75	1.53335	5.46602
-6	96	1.37212	5.41998
-6.25	96.25	1.21315	5.37359
-6.5	96.5	1.05981	5.32526
-6.75	96.75	0.913653	5.27682
-7	97	0.768772	5.22507
-7.25	97.25	0.632462	5.17298
-7.5	97.5	0.507002	5.1237
-7.75	97.75	0.391632	5.07412
-8	98	0.291614	5.02247
-8.25	98.25	0.200992	4.96989
-8.5	98.5	0.1232	4.91915
-8.75	98.75	0.058495	4.87119
-9	99	0.00273614	4.82485
-9.25	99.25	-0.0335566	4.77928
-9.5	99.5	-0.0519241	4.73434
-9.75	99.75	-0.0613942	4.69426
-10	100	-0.0554137	4.65937
-10.25	100.25	-0.0334424	4.63112
-10.5	100.5	-0.00341355	4.6086
-10.75	100.75	0.0461243	4.595
-11	101	0.114947	4.59079
-11.25	101.25	0.185977	4.59227
-11.5	101.5	0.271155	4.60016
-11.75	101.75	0.376091	4.61192
-12	102	0.489931	4.6285
-12.25	102.25	0.612943	4.65056
-12.5	102.5	0.736116	4.67246
-12.75	102.75	0.85923	4.69805
-13	103	0.992421	4.73017
-13.25	103.25	1.12937	4.76724
-13.5	103.5	1.27029	4.80761
-13.75	103.75	1.41218	4.84648
-14	104	1.53175	4.88043
-14.25	104.25	1.64238	4.9141
-14.5	104.5	1.75587	4.94801
-14.75	104.75	1.85762	4.97542
-15	105	1.9588	5.0019
-15.25	105.25	2.05291	5.03077
-15.5	105.5	2.14808	5.06269
-15.75	105.75	2.24659	5.09559
-16	106	2.32965	5.12339
-16.25	106.25	2.41019	5.15394
-16.5	106.5	2.4605	5.17621
-16.75	106.75	2.50633	5.19698
-17	107	2.56176	5.22152
-17.25	107.25	2.58883	5.23386
-17.5	107.5	2.627	5.25305
-17.75	107.75	2.64528	5.26585
-18	108	3.97104	5.91461
-18.25	108.25	3.97505	5.91708
-18.5	108.5	3.98093	5.92478
-18.75	108.75	3.97295	5.92682
-19	109	3.96394	5.93114
-19.25	109.25	3.94128	5.92876
-19.5	109.5	3.91452	5.92526
-19.75	109.75	3.87525	5.91702
-20	110	3.82253	5.90317
-20.25	110.25	3.77219	5.88972
-20.5	110.5	3.70104	5.86512
-20.75	110.75	3.63401	5.83908
-21	111	3.54488	5.80193
-21.25	111.25	3.45988	5.76538
-21.5	111.5	3.3617	5.72692
-21.75	111.75	3.26202	5.68478
-22	112	3.16914	5.64902
-22.25	112.25	3.05734	5.60582
-22.5	112.5	2.95882	5.57507
-22.75	112.75	2.8465	5.5405
-23	113	2.74409	5.51442
-23.25	113.25	2.63068	5.4835
-23.5	113.5	2.51595	5.4521
-23.75	113.75	2.40806	5.42679
-24	114	2.30426	5.40301
-24.25	114.25	2.19044	5.37627
-24.5	114.5	2.09153	5.35335
-24.75	114.75	1.98956	5.32744
-25	115	1.89265	5.30482
-25.25	115.25	1.79782	5.28295
-25.5	115.5	1.70659	5.2615
-25.75	115.75	1.61925	5.24284
-26	116	1.54593	5.23225
-26.25	116.25	1.47334	5.22451
-26.5	116.5	1.41012	5.22153
-26.75	116.75	1.35204	5.21897
-27	117	1.30761	5.21592
-27.25	117.25	1.26694	5.20942
-27.5	117.5	1.23906	5.20209
-27.75	117.75	1.21339	5.19406
-28	118	1.20696	5.19391
-28.25	118.25	1.19833	5.20046
-28.5	118.5	1.20186	5.21389
-28.75	118.75	1.21517	5.23003
-29	119	1.24087	5.25433
-29.25	119.25	1.27296	5.2845
-29.5	119.5	1.31402	5.32055
-29.75	119.75	1.36789	5.36259
-30	120	1.43307	5.40765
-30.25	120.25	1.51022	5.45061
-30.5	120.5	1.59874	5.49343
-30.75	120.75	1.68585	5.5278
-31	121	1.80527	5.57142
-31.25	121.25	1.9094	5.60872
-31.5	121.5	2.04147	5.65545
-31.75	121.75	2.16197	5.69583
-32	122	2.30321	5.74325
-32.25	122.25	2.42888	5.78409
-32.5	122.5	2.57031	5.83368
-32.75	122.75	2.70049	5.87921
-33	123	2.83559	5.92664
-33.25	123.25	2.96287	5.96287
-33.5	123.5	3.09595	6.00648
-33.75	123.75	3.20572	6.03291
-34	124	3.33896	6.07642
-34.25	124.25	3.43207	6.09689
-34.5	124.5	3.5582	6.13558
-34.75	124.75	3.6417	6.15073
-35	125	3.74623	6.17708
-35.25	125.25	3.82468	6.19067
-35.5	125.5	3.8993	6.19984
-35.75	125.75	3.96871	6.21185
-36	126	4.017	6.21546
-36.25	126.25	4.0735	6.23071
-36.5	126.5	4.10274	6.23615
-36.75	126.75	4.13344	6.2498
-37	127	4.15409	6.26283
-37.25	127.25	4.15552	6.27047
-37.5	127.5	4.16171	6.28509
-37.75	127.75	4.13836	6.28849
-38	128	4.12637	6.30131
-38.25	128.25	4.07248	6.3006
-38.5	128.5	4.04077	6.31686
-38.75	128.75	3.96779	6.31885
-39	129	3.90799	6.32978
-39.25	129.25	3.8121	6.32996
-39.5	129.5	3.72152	6.33749
-39.75	129.75	3.59515	6.32716
-40	130	3.47148	6.32538
-40.25	130.25	3.32149	6.31042
-40.5	130.5	3.16708	6.2897
-40.75	130.75	2.99242	6.2545
-41	131	2.81631	6.21809
-41.25	131.25	2.62136	6.16354
-41.5	131.5	2.42648	6.10574
-41.75	131.75	2.21603	6.0398
-42	132	2.01138	5.9668
-42.25	132.25	1.79548	5.88735
-42.5	132.5	1.58696	5.80537
-42.75	132.75	1.37755	5.70857
-43	133	1.17884	5.6076
-43.25	133.25	0.986695	5.49986
-43.5	133.5	0.81172	5.3864
-43.75	133.75	0.646635	5.27145
-44	134	0.503628	5.16573
-44.25	134.25	0.374724	5.05681
-44.5	134.5	0.271321	4.95213
-44.75	134.75	0.184226	4.84989
-45	135	0.10839	4.74722
-45.25	135.25	0.0652317	4.65897
-45.5	135.5	0.0363769	4.58276
-45.75	135.75	0.00681892	4.50963
-46	136	0.0232459	4.43031
-46.25	136.25	-0.0687037	4.37371
-46.5	136.5	-0.0259291	4.37079
-46.75	136.75	0.0841842	4.36158
-47	137	0.215792	4.39261
-47.25	137.25	0.420427	4.43201
-47.5	137.5	0.563022	4.49741
-47.75	137.75	0.772531	4.59303
-48	138	1.0366	4.68296
-48.25	138.25	1.3226	4.78229
-48.5	138.5	1.56965	4.87108
-48.75	138.75	1.84761	4.98112
-49	139	2.09747	5.05262
-49.25	139.25	2.34583	5.15948
-49.5	139.5	2.62321	5.25376
-49.75	139.75	2.81009	5.31705
-50	140	3.11662	5.46026
-50.25	140.25	3.20392	5.45001
-50.5	140.5	3.22794	5.47085
-50.75	140.75	3.25238	5.47444
-51	141	3.26068	5.46965
-51.25	141.25	3.40229	5.53821
-51.5	141.5	3.51738	5.60936
-51.75	141.75	3.58845	5.64886
-52	142	3.65548	5.69587
-52.25	142.25	3.71265	5.73634
-52.5	142.5	3.75758	5.77088
-52.75	142.75	3.79953	5.80519
-53	143	3.85173	5.83903
-53.25	143.25	3.88356	5.85977
-53.5	143.5	3.92133	5.88344
-53.75	143.75	3.94292	5.89776
-54	144	5.02245	6.5689
-54.25	144.25	5.06427	6.58058
-54.5	144.5	5.10085	6.58838
-54.75	144.75	5.13358	6.59649
-55	145	5.16037	6.60556
-55.25	145.25	5.12829	6.57904
-55.5	145.5	5.13011	6.58838
-55.75	145.75	5.04288	6.53556
-56	146	4.9747	6.48951
-56.25	146.25	4.91761	6.48172
-56.5	146.5	4.8345	6.4439
-56.75	146.75	4.76891	6.4508
-57	147	4.69021	6.4322
-57.25	147.25	4.57193	6.37863
-57.5	147.5	4.45215	6.32575
-57.75	147.75	4.33036	6.27342
-58	148	4.19842	6.21024
-58.25	148.25	4.06668	6.14504
-58.5	148.5	3.9263	6.07871
-58.75	148.75	3.79855	6.01626
-59	149	3.66255	5.9648
-59.25	149.25	3.51659	5.90837
-59.5	149.5	3.37583	5.8599
-59.75	149.75	3.2234	5.7923
-60	150	3.09548	5.74929
-60.25	150.25	2.95246	5.69507
-60.5	150.5	2.81299	5.6394
-60.75	150.75	2.68759	5.59359
-61	151	2.56809	5.5499
-61.25	151.25	2.45272	5.50796
-61.5	151.5	2.34379	5.46665
-61.75	151.75	2.23874	5.42286
-62	152	2.14838	5.38697
-62.25	152.25	2.06544	5.35948
-62.5	152.5	1.98856	5.34372
-62.75	152.75	1.92733	5.33374
-63	153	1.87322	5.33184
-63.25	153.25	1.8035	5.32567
-63.5	153.5	1.74732	5.31113
-63.75	153.75	1.6908	5.2731
-64	154	1.64333	5.28714
-64.25	154.25	1.639	5.31823
-64.5	154.5	1.60465	5.34668
-64.75	154.75	1.5852	5.38259
-65	155	1.58332	5.42639
-65.25	155.25	1.58943	5.47428
-65.5	155.5	1.60877	5.52719
-65.75	155.75	1.63559	5.58196
-66	156	1.68228	5.63963
-66.25	156.25	1.73474	5.69338
-66.5	156.5	1.80902	5.7512
-66.75	156.75	1.88986	5.7993
-67	157	1.99773	5.84935
-67.25	157.25	2.0916	5.88769
-67.5	157.5	2.2154	5.93083
-67.75	157.75	2.32831	5.96636
-68	158	2.45641	6.0052
-68.25	158.25	2.57602	6.03807
-68.5	158.5	2.70236	6.0719
-68.75	158.75	2.82896	6.10843
-69	159	2.9508	6.14008
-69.25	159.25	3.06745	6.1717
-69.5	159.5	3.19279	6.21171
-69.75	159.75	3.3078	6.24613
-70	160	3.41879	6.27139
-70.25	160.25	3.52448	6.28491
-70.5	160.5	3.63066	6.29315
-70.75	160.75	3.72321	6.29325
-71	161	3.8129	6.29627
-71.25	161.25	3.90036	6.30092
-71.5	161.5	3.98224	6.30326
-71.75	161.75	4.05075	6.29639
-72	162	4.11216	6.2847
-72.25	162.25	4.173	6.27567
-72.5	162.5	4.23111	6.27413
-72.75	162.75	4.27993	6.27876
-73	163	4.32145	6.28696
-73.25	163.25	4.3667	6.30415
-73.5	163.5	4.4114	6.33063
-73.75	163.75	4.44555	6.36167
-74	164	4.47272	6.39651
-74.25	164.25	4.49102	6.43612
-74.5	164.5	4.50372	6.4938
-74.75	164.75	4.49776	6.55683
-75	165	4.47696	6.62215
-75.25	165.25	4.44575	6.68596
-75.5	165.5	4.39424	6.74235
-75.75	165.75	4.32299	6.79145
-76	166	4.24202	6.836
-76.25	166.25	4.13272	6.8717
-76.5	166.5	4.01636	6.90336
-76.75	166.75	3.86998	6.91343
-77	167	3.71552	6.90913
-77.25	167.25	3.5349	6.88365
-77.5	167.5	3.34164	6.8451
-77.75	167.75	3.12979	6.78126
-78	168	2.90904	6.69692
-78.25	168.25	2.67242	6.58918
-78.5	168.5	2.43211	6.46487
-78.75	168.75	2.18565	6.31636
-79	169	1.9412	6.14785
-79.25	169.25	1.69466	5.96695
-79.5	169.5	1.45414	5.77112
-79.75	169.75	1.21481	5.5705
-80	170	1.0088	5.3621
-80.25	170.25	0.80788	5.15298
-80.5	170.5	0.635234	4.97207
-80.75	170.75	0.462833	4.75747
-81	171	0.175365	4.62792
-81.25	171.25	0.149923	4.50611
-81.5	171.5	0.0989113	4.38123
-81.75	171.75	0.123174	4.2863
-82	172	0.102152	4.19243
-82.25	172.25	-0.0200342	4.13378
-82.5	172.5	0.0729163	4.19098
-82.75	172.75	0.289176	4.26787
-83	173	0.501975	4.43367
-83.25	173.25	0.776848	4.63987
-83.5	173.5	1.0731	4.87155
-83.75	173.75	1.43108	5.12697
-84	174	1.80276	5.38225
-84.25	174.25	2.23058	5.67242
-84.5	174.5	2.72877	5.95172
-84.75	174.75	3.17157	6.15797
-85	175	3.57804	6.29468
-85.25	175.25	3.97305	6.42969
-85.5	175.5	4.32099	6.53502
-85.75	175.75	4.55257	6.5631
-86	176	4.69408	6.53581
-86.25	176.25	4.82234	6.51753
-86.5	176.5	4.89956	6.49467
-86.75	176.75	4.90757	6.44226
-87	177	4.9181	6.41957
-87.25	177.25	4.92891	6.41785
-87.5	177.5	4.82849	6.35972
-87.75	177.75	4.82865	6.35708
-88	178	4.80976	6.36678
-88.25	178.25	4.77047	6.34984
-88.5	178.5	4.80223	6.38838
-88.75	178.75	4.82456	6.41294
-89	179	4.86471	6.45146
-89.25	179.25	4.90132	6.48558
-89.5	179.5	4.93497	6.51679
-89.75	179.75	4.97893	6.54843
-90	180	5.66773	7.01424

## Sheet: fig5b_ice-to-t
latitude	longitude
77.5	160
77.5	152.5
85	122.5
85	2.5
85	62.5
77.5	62.5
70	62.5
70	82.5
62.5	92.5
55	95
55	107.5
47.5	105
40	105
32.5	102.5
25	107.5
25	100
30	105

## Sheet: fig5b_t-to-ice
latitude	longitude
30	105
32.5	110
40	105
40	115
40	125
40	135
40	142.5
40	152.5
40	162.5
40	172.5
47.5	170
55	170
55	-177.5
55	-167.5
47.5	-167.5
47.5	-157.5
47.5	-145
47.5	-135
47.5	-125
47.5	-112.5
55	-117.5
55	-105
55	-92.5
55	-80
62.5	-72.5
62.5	-57.5
70	-57.5
77.5	-57.5
77.5	-87.5
85	-117.5
85	-177.5
77.5	160

## Sheet: fig5b_wind
latitude	longitude	u-wind	v-wind
90	0	-9.6375e-06	0.00054991
89.75	0.25	-9.6375e-06	0.00054991
89.5	0.5	-9.6375e-06	0.00054991
89.25	0.75	-9.6375e-06	0.00054991
89	1	-9.6375e-06	0.00054991
88.75	1.25	-9.6375e-06	0.00054991
88.5	1.5	-9.6375e-06	0.00054991
88.25	1.75	-9.6375e-06	0.00054991
88	2	-9.6375e-06	0.00054991
87.75	2.25	-9.6375e-06	0.00054991
87.5	2.5	-9.6375e-06	0.00054991
87.25	2.75	-9.6375e-06	0.00054991
87	3	-9.6375e-06	0.00054991
86.75	3.25	-9.6375e-06	0.00054991
86.5	3.5	-9.6375e-06	0.00054991
86.25	3.75	-9.6375e-06	0.00054991
86	4	-9.6375e-06	0.00054991
85.75	4.25	-9.6375e-06	0.00054991
85.5	4.5	-9.6375e-06	0.00054991
85.25	4.75	-9.6375e-06	0.00054991
85	5	-9.6375e-06	0.00054991
84.75	5.25	-9.6375e-06	0.00054991
84.5	5.5	-9.6375e-06	0.00054991
84.25	5.75	-9.6375e-06	0.00054991
84	6	-9.6375e-06	0.00054991
83.75	6.25	-9.6375e-06	0.00054991
83.5	6.5	-9.6375e-06	0.00054991
83.25	6.75	-9.6375e-06	0.00054991
83	7	-9.6375e-06	0.00054991
82.75	7.25	-9.6375e-06	0.00054991
82.5	7.5	-9.6375e-06	0.00054991
82.25	7.75	-9.6375e-06	0.00054991
82	8	-9.6375e-06	0.00054991
81.75	8.25	-9.6375e-06	0.00054991
81.5	8.5	-9.6375e-06	0.00054991
81.25	8.75	-9.6375e-06	0.00054991
81	9	-9.6375e-06	0.00054991
80.75	9.25	-9.6375e-06	0.00054991
80.5	9.5	-9.6375e-06	0.00054991
80.25	9.75	-9.6375e-06	0.00054991
80	10	-9.6375e-06	0.00054991
79.75	10.25	-9.6375e-06	0.00054991
79.5	10.5	-9.6375e-06	0.00054991
79.25	10.75	-9.6375e-06	0.00054991
79	11	-9.6375e-06	0.00054991
78.75	11.25	-9.6375e-06	0.00054991
78.5	11.5	-9.6375e-06	0.00054991
78.25	11.75	-9.6375e-06	0.00054991
78	12	-9.6375e-06	0.00054991
77.75	12.25	-9.6375e-06	0.00054991
77.5	12.5	-9.6375e-06	0.00054991
77.25	12.75	-9.6375e-06	0.00054991
77	13	-9.6375e-06	0.00054991
76.75	13.25	-9.6375e-06	0.00054991
76.5	13.5	-9.6375e-06	0.00054991
76.25	13.75	-9.6375e-06	0.00054991
76	14	-9.6375e-06	0.00054991
75.75	14.25	-9.6375e-06	0.00054991
75.5	14.5	-9.6375e-06	0.00054991
75.25	14.75	-9.6375e-06	0.00054991
75	15	-9.6375e-06	0.00054991
74.75	15.25	-9.6375e-06	0.00054991
74.5	15.5	-9.6375e-06	0.00054991
74.25	15.75	-9.6375e-06	0.00054991
74	16	-9.6375e-06	0.00054991
73.75	16.25	-9.6375e-06	0.00054991
73.5	16.5	-9.6375e-06	0.00054991
73.25	16.75	-9.6375e-06	0.00054991
73	17	-9.6375e-06	0.00054991
72.75	17.25	-9.6375e-06	0.00054991
72.5	17.5	-9.6375e-06	0.00054991
72.25	17.75	-9.6375e-06	0.00054991
72	18	-9.6375e-06	0.00054991
71.75	18.25	-9.6375e-06	0.00054991
71.5	18.5	-9.6375e-06	0.00054991
71.25	18.75	-9.6375e-06	0.00054991
71	19	-9.6375e-06	0.00054991
70.75	19.25	-9.6375e-06	0.00054991
70.5	19.5	-9.6375e-06	0.00054991
70.25	19.75	-9.6375e-06	0.00054991
70	20	-9.6375e-06	0.00054991
69.75	20.25	-9.6375e-06	0.00054991
69.5	20.5	-9.6375e-06	0.00054991
69.25	20.75	-9.6375e-06	0.00054991
69	21	-9.6375e-06	0.00054991
68.75	21.25	-9.6375e-06	0.00054991
68.5	21.5	-9.6375e-06	0.00054991
68.25	21.75	-9.6375e-06	0.00054991
68	22	-9.6375e-06	0.00054991
67.75	22.25	-9.6375e-06	0.00054991
67.5	22.5	-9.6375e-06	0.00054991
67.25	22.75	-9.6375e-06	0.00054991
67	23	-9.6375e-06	0.00054991
66.75	23.25	-9.6375e-06	0.00054991
66.5	23.5	-9.6375e-06	0.00054991
66.25	23.75	-9.6375e-06	0.00054991
66	24	-9.6375e-06	0.00054991
65.75	24.25	-9.6375e-06	0.00054991
65.5	24.5	-9.6375e-06	0.00054991
65.25	24.75	-9.6375e-06	0.00054991
65	25	-9.6375e-06	0.00054991
64.75	25.25	-9.6375e-06	0.00054991
64.5	25.5	-9.6375e-06	0.00054991
64.25	25.75	-9.6375e-06	0.00054991
64	26	-9.6375e-06	0.00054991
63.75	26.25	-9.6375e-06	0.00054991
63.5	26.5	-9.6375e-06	0.00054991
63.25	26.75	-9.6375e-06	0.00054991
63	27	-9.6375e-06	0.00054991
62.75	27.25	-9.6375e-06	0.00054991
62.5	27.5	-9.6375e-06	0.00054991
62.25	27.75	-9.6375e-06	0.00054991
62	28	-9.6375e-06	0.00054991
61.75	28.25	-9.6375e-06	0.00054991
61.5	28.5	-9.6375e-06	0.00054991
61.25	28.75	-9.6375e-06	0.00054991
61	29	-9.6375e-06	0.00054991
60.75	29.25	-9.6375e-06	0.00054991
60.5	29.5	-9.6375e-06	0.00054991
60.25	29.75	-9.6375e-06	0.00054991
60	30	-9.6375e-06	0.00054991
59.75	30.25	-9.6375e-06	0.00054991
59.5	30.5	-9.6375e-06	0.00054991
59.25	30.75	-9.6375e-06	0.00054991
59	31	-9.6375e-06	0.00054991
58.75	31.25	-9.6375e-06	0.00054991
58.5	31.5	-9.6375e-06	0.00054991
58.25	31.75	-9.6375e-06	0.00054991
58	32	-9.6375e-06	0.00054991
57.75	32.25	-9.6375e-06	0.00054991
57.5	32.5	-9.6375e-06	0.00054991
57.25	32.75	-9.6375e-06	0.00054991
57	33	-9.6375e-06	0.00054991
56.75	33.25	-9.6375e-06	0.00054991
56.5	33.5	-9.6375e-06	0.00054991
56.25	33.75	-9.6375e-06	0.00054991
56	34	-9.6375e-06	0.00054991
55.75	34.25	-9.6375e-06	0.00054991
55.5	34.5	-9.6375e-06	0.00054991
55.25	34.75	-9.6375e-06	0.00054991
55	35	-9.6375e-06	0.00054991
54.75	35.25	-9.6375e-06	0.00054991
54.5	35.5	-9.6375e-06	0.00054991
54.25	35.75	-9.6375e-06	0.00054991
54	36	0.938187	4.83304
53.75	36.25	0.957158	4.84037
53.5	36.5	0.976622	4.84815
53.25	36.75	0.986661	4.8562
53	37	0.984967	4.86388
52.75	37.25	0.978387	4.8705
52.5	37.5	0.97352	4.87596
52.25	37.75	0.968621	4.88094
52	38	0.958	4.88574
51.75	38.25	0.940698	4.89066
51.5	38.5	0.920822	4.8952
51.25	38.75	0.901892	4.89913
51	39	0.882283	4.90228
50.75	39.25	0.858526	4.90489
50.5	39.5	0.829851	4.90748
50.25	39.75	0.798615	4.91043
50	40	0.76696	4.91385
49.75	40.25	0.735386	4.91726
49.5	40.5	0.704458	4.92068
49.25	40.75	0.674766	4.9242
49	41	0.645872	4.92795
48.75	41.25	0.615552	4.93237
48.5	41.5	0.582335	4.93705
48.25	41.75	0.549161	4.94222
48	42	0.521103	4.94795
47.75	42.25	0.499578	4.95384
47.5	42.5	0.480084	4.95966
47.25	42.75	0.457175	4.96555
47	43	0.431125	4.97139
46.75	43.25	0.407722	4.97731
46.5	43.5	0.392162	4.98378
46.25	43.75	0.38389	4.99096
46	44	0.378888	4.99869
45.75	44.25	0.374832	5.00685
45.5	44.5	0.373036	5.01551
45.25	44.75	0.376307	5.02483
45	45	0.385572	5.03469
44.75	45.25	0.399608	5.04489
44.5	45.5	0.417413	5.05517
44.25	45.75	0.43908	5.0654
44	46	0.465573	5.07565
43.75	46.25	0.497273	5.08581
43.5	46.5	0.533888	5.09594
43.25	46.75	0.574597	5.10587
43	47	0.618516	5.11574
42.75	47.25	0.66509	5.12595
42.5	47.5	0.714619	5.13693
42.25	47.75	0.768495	5.14898
42	48	0.827332	5.16204
41.75	48.25	0.889566	5.17526
41.5	48.5	0.952745	5.18754
41.25	48.75	1.01632	5.19858
41	49	1.0829	5.2094
40.75	49.25	1.15507	5.22185
40.5	49.5	1.23107	5.23635
40.25	49.75	1.3051	5.25109
40	50	1.37328	5.26304
39.75	50.25	1.43799	5.27154
39.5	50.5	1.50631	5.27952
39.25	50.75	1.5814	5.28995
39	51	1.65758	5.30186
38.75	51.25	1.72496	5.31045
38.5	51.5	1.78024	5.3135
38.25	51.75	1.83137	5.31459
38	52	1.88901	5.31914
37.75	52.25	1.95273	5.32771
37.5	52.5	2.01006	5.33467
37.25	52.75	2.05079	5.33562
37	53	2.07953	5.3333
36.75	53.25	2.10978	5.33411
36.5	53.5	2.14608	5.33922
36.25	53.75	2.17812	5.34307
36	54	2.19383	5.34083
35.75	54.25	2.19474	5.33551
35.5	54.5	2.193	5.3332
35.25	54.75	2.19527	5.33465
35	55	2.19457	5.3343
34.75	55.25	2.1795	5.32784
34.5	55.5	2.14881	5.31797
34.25	55.75	2.11175	5.31049
34	56	2.07653	5.3067
33.75	56.25	2.04063	5.30201
33.5	56.5	1.99503	5.29185
33.25	56.75	1.93605	5.27717
33	57	1.86939	5.26294
32.75	57.25	1.80233	5.25252
32.5	57.5	1.73492	5.24442
32.25	57.75	1.66142	5.2344
32	58	1.57878	5.22033
31.75	58.25	1.49067	5.20378
31.5	58.5	1.40237	5.18729
31.25	58.75	1.31423	5.17144
31	59	1.223	5.15478
30.75	59.25	1.12789	5.136
30.5	59.5	1.03262	5.11571
30.25	59.75	0.940657	5.09539
30	60	0.850726	5.07564
29.75	60.25	0.759053	5.05592
29.5	60.5	0.665342	5.03513
29.25	60.75	0.574402	5.013
29	61	0.490614	4.99027
28.75	61.25	0.413344	4.96795
28.5	61.5	0.338048	4.9468
28.25	61.75	0.262225	4.92617
28	62	0.188947	4.90532
27.75	62.25	0.123861	4.88434
27.5	62.5	0.0698425	4.86377
27.25	62.75	0.0248705	4.84415
27	63	-0.0157618	4.82562
26.75	63.25	-0.0547187	4.80814
26.5	63.5	-0.0899311	4.79184
26.25	63.75	-0.116982	4.77661
26	64	-0.133892	4.76273
25.75	64.25	-0.143427	4.75022
25.5	64.5	-0.14995	4.73889
25.25	64.75	-0.153984	4.72857
25	65	-0.15165	4.71929
24.75	65.25	-0.139475	4.71091
24.5	65.5	-0.118723	4.70305
24.25	65.75	-0.0943135	4.6958
24	66	-0.0689972	4.68955
23.75	66.25	-0.0403626	4.68476
23.5	66.5	-0.00436954	4.6813
23.25	66.75	0.0392021	4.67898
23	67	0.0859393	4.67804
22.75	67.25	0.131835	4.67914
22.5	67.5	0.177614	4.68239
22.25	67.75	0.227582	4.68682
22	68	0.283652	4.69103
21.75	68.25	0.342029	4.69496
21.5	68.5	0.396988	4.70041
21.25	68.75	0.446608	4.70895
21	69	0.494407	4.72017
20.75	69.25	0.545323	4.73127
20.5	69.5	0.600509	4.74047
20.25	69.75	0.655173	4.74876
20	70	0.702579	4.7585
19.75	70.25	0.739713	4.77025
19.5	70.5	0.771061	4.78197
19.25	70.75	0.805106	4.79161
19	71	0.844435	4.79958
18.75	71.25	0.882135	4.80775
18.5	71.5	0.908776	4.81668
18.25	71.75	0.924343	4.82539
18	72	2.65207	5.27344
17.75	72.25	2.67538	5.28881
17.5	72.5	2.66302	5.28924
17.25	72.75	2.66051	5.29527
17	73	2.65784	5.30197
16.75	73.25	2.62429	5.29741
16.5	73.5	2.60599	5.30086
16.25	73.75	2.57394	5.29636
16	74	2.53042	5.2887
15.75	74.25	2.49282	5.28347
15.5	74.5	2.43256	5.26768
15.25	74.75	2.37858	5.25757
15	75	2.32456	5.24609
14.75	75.25	2.25075	5.22759
14.5	75.5	2.19232	5.21774
14.25	75.75	2.12818	5.20581
14	76	2.04702	5.19159
13.75	76.25	1.97711	5.18399
13.5	76.5	1.90376	5.17479
13.25	76.75	1.8235	5.16476
13	77	1.74719	5.15666
12.75	77.25	1.6689	5.14816
12.5	77.5	1.59154	5.13939
12.25	77.75	1.51869	5.13047
12	78	1.44381	5.12164
11.75	78.25	1.36269	5.11287
11.5	78.5	1.2886	5.10508
11.25	78.75	1.22154	5.09783
11	79	1.15498	5.08966
10.75	79.25	1.09775	5.08377
10.5	79.5	1.03952	5.07955
10.25	79.75	0.984667	5.07883
10	80	0.944695	5.08107
9.75	80.25	0.903392	5.08298
9.5	80.5	0.868453	5.08568
9.25	80.75	0.847138	5.0894
9	81	0.8251	5.09291
8.75	81.25	0.80936	5.09823
8.5	81.5	0.805974	5.10638
8.25	81.75	0.803397	5.11568
8	82	0.809388	5.12643
7.75	82.25	0.826736	5.13994
7.5	82.5	0.847087	5.15374
7.25	82.75	0.88265	5.1703
7	83	0.925837	5.19011
6.75	83.25	0.97483	5.21069
6.5	83.5	1.0375	5.23392
6.25	83.75	1.09749	5.25962
6	84	1.17033	5.28922
5.75	84.25	1.25793	5.32186
5.5	84.5	1.33996	5.35196
5.25	84.75	1.43388	5.38426
5	85	1.53683	5.41579
4.75	85.25	1.63602	5.44368
4.5	85.5	1.74801	5.47648
4.25	85.75	1.86232	5.50639
4	86	1.97004	5.53124
3.75	86.25	2.09023	5.56044
3.5	86.5	2.20915	5.58776
3.25	86.75	2.31978	5.61403
3	87	2.43693	5.64249
2.75	87.25	2.55473	5.67101
2.5	87.5	2.66122	5.69892
2.25	87.75	2.76279	5.72341
2	88	2.87127	5.75239
1.75	88.25	2.9642	5.77582
1.5	88.5	3.04855	5.79613
1.25	88.75	3.13762	5.82094
1	89	3.20983	5.83744
0.75	89.25	3.27491	5.85098
0.5	89.5	3.33595	5.86281
0.25	89.75	3.38411	5.86964
0	90	3.42019	5.87205
-0.25	90.25	3.45253	5.87751
-0.5	90.5	3.4733	5.88082
-0.75	90.75	3.47892	5.87984
-1	91	3.48245	5.88299
-1.25	91.25	3.46712	5.88039
-1.5	91.5	3.44036	5.87593
-1.75	91.75	3.40851	5.87193
-2	92	3.35794	5.86231
-2.25	92.25	3.30153	5.85312
-2.5	92.5	3.23046	5.83892
-2.75	92.75	3.14932	5.82404
-3	93	3.06408	5.81161
-3.25	93.25	2.95814	5.79246
-3.5	93.5	2.84926	5.77362
-3.75	93.75	2.73051	5.75056
-4	94	2.59913	5.72749
-4.25	94.25	2.46907	5.70269
-4.5	94.5	2.31707	5.66749
-4.75	94.75	2.16563	5.63585
-5	95	2.02007	5.60014
-5.25	95.25	1.85257	5.55372
-5.5	95.5	1.6897	5.51043
-5.75	95.75	1.53335	5.46602
-6	96	1.37212	5.41998
-6.25	96.25	1.21315	5.37359
-6.5	96.5	1.05981	5.32526
-6.75	96.75	0.913653	5.27682
-7	97	0.768772	5.22507
-7.25	97.25	0.632462	5.17298
-7.5	97.5	0.507002	5.1237
-7.75	97.75	0.391632	5.07412
-8	98	0.291614	5.02247
-8.25	98.25	0.200992	4.96989
-8.5	98.5	0.1232	4.91915
-8.75	98.75	0.058495	4.87119
-9	99	0.00273614	4.82485
-9.25	99.25	-0.0335566	4.77928
-9.5	99.5	-0.0519241	4.73434
-9.75	99.75	-0.0613942	4.69426
-10	100	-0.0554137	4.65937
-10.25	100.25	-0.0334424	4.63112
-10.5	100.5	-0.00341355	4.6086
-10.75	100.75	0.0461243	4.595
-11	101	0.114947	4.59079
-11.25	101.25	0.185977	4.59227
-11.5	101.5	0.271155	4.60016
-11.75	101.75	0.376091	4.61192
-12	102	0.489931	4.6285
-12.25	102.25	0.612943	4.65056
-12.5	102.5	0.736116	4.67246
-12.75	102.75	0.85923	4.69805
-13	103	0.992421	4.73017
-13.25	103.25	1.12937	4.76724
-13.5	103.5	1.27029	4.80761
-13.75	103.75	1.41218	4.84648
-14	104	1.53175	4.88043
-14.25	104.25	1.64238	4.9141
-14.5	104.5	1.75587	4.94801
-14.75	104.75	1.85762	4.97542
-15	105	1.9588	5.0019
-15.25	105.25	2.05291	5.03077
-15.5	105.5	2.14808	5.06269
-15.75	105.75	2.24659	5.09559
-16	106	2.32965	5.12339
-16.25	106.25	2.41019	5.15394
-16.5	106.5	2.4605	5.17621
-16.75	106.75	2.50633	5.19698
-17	107	2.56176	5.22152
-17.25	107.25	2.58883	5.23386
-17.5	107.5	2.627	5.25305
-17.75	107.75	2.64528	5.26585
-18	108	3.97104	5.91461
-18.25	108.25	3.97505	5.91708
-18.5	108.5	3.98093	5.92478
-18.75	108.75	3.97295	5.92682
-19	109	3.96394	5.93114
-19.25	109.25	3.94128	5.92876
-19.5	109.5	3.91452	5.92526
-19.75	109.75	3.87525	5.91702
-20	110	3.82253	5.90317
-20.25	110.25	3.77219	5.88972
-20.5	110.5	3.70104	5.86512
-20.75	110.75	3.63401	5.83908
-21	111	3.54488	5.80193
-21.25	111.25	3.45988	5.76538
-21.5	111.5	3.3617	5.72692
-21.75	111.75	3.26202	5.68478
-22	112	3.16914	5.64902
-22.25	112.25	3.05734	5.60582
-22.5	112.5	2.95882	5.57507
-22.75	112.75	2.8465	5.5405
-23	113	2.74409	5.51442
-23.25	113.25	2.63068	5.4835
-23.5	113.5	2.51595	5.4521
-23.75	113.75	2.40806	5.42679
-24	114	2.30426	5.40301
-24.25	114.25	2.19044	5.37627
-24.5	114.5	2.09153	5.35335
-24.75	114.75	1.98956	5.32744
-25	115	1.89265	5.30482
-25.25	115.25	1.79782	5.28295
-25.5	115.5	1.70659	5.2615
-25.75	115.75	1.61925	5.24284
-26	116	1.54593	5.23225
-26.25	116.25	1.47334	5.22451
-26.5	116.5	1.41012	5.22153
-26.75	116.75	1.35204	5.21897
-27	117	1.30761	5.21592
-27.25	117.25	1.26694	5.20942
-27.5	117.5	1.23906	5.20209
-27.75	117.75	1.21339	5.19406
-28	118	1.20696	5.19391
-28.25	118.25	1.19833	5.20046
-28.5	118.5	1.20186	5.21389
-28.75	118.75	1.21517	5.23003
-29	119	1.24087	5.25433
-29.25	119.25	1.27296	5.2845
-29.5	119.5	1.31402	5.32055
-29.75	119.75	1.36789	5.36259
-30	120	1.43307	5.40765
-30.25	120.25	1.51022	5.45061
-30.5	120.5	1.59874	5.49343
-30.75	120.75	1.68585	5.5278
-31	121	1.80527	5.57142
-31.25	121.25	1.9094	5.60872
-31.5	121.5	2.04147	5.65545
-31.75	121.75	2.16197	5.69583
-32	122	2.30321	5.74325
-32.25	122.25	2.42888	5.78409
-32.5	122.5	2.57031	5.83368
-32.75	122.75	2.70049	5.87921
-33	123	2.83559	5.92664
-33.25	123.25	2.96287	5.96287
-33.5	123.5	3.09595	6.00648
-33.75	123.75	3.20572	6.03291
-34	124	3.33896	6.07642
-34.25	124.25	3.43207	6.09689
-34.5	124.5	3.5582	6.13558
-34.75	124.75	3.6417	6.15073
-35	125	3.74623	6.17708
-35.25	125.25	3.82468	6.19067
-35.5	125.5	3.8993	6.19984
-35.75	125.75	3.96871	6.21185
-36	126	4.017	6.21546
-36.25	126.25	4.0735	6.23071
-36.5	126.5	4.10274	6.23615
-36.75	126.75	4.13344	6.2498
-37	127	4.15409	6.26283
-37.25	127.25	4.15552	6.27047
-37.5	127.5	4.16171	6.28509
-37.75	127.75	4.13836	6.28849
-38	128	4.12637	6.30131
-38.25	128.25	4.07248	6.3006
-38.5	128.5	4.04077	6.31686
-38.75	128.75	3.96779	6.31885
-39	129	3.90799	6.32978
-39.25	129.25	3.8121	6.32996
-39.5	129.5	3.72152	6.33749
-39.75	129.75	3.59515	6.32716
-40	130	3.47148	6.32538
-40.25	130.25	3.32149	6.31042
-40.5	130.5	3.16708	6.2897
-40.75	130.75	2.99242	6.2545
-41	131	2.81631	6.21809
-41.25	131.25	2.62136	6.16354
-41.5	131.5	2.42648	6.10574
-41.75	131.75	2.21603	6.0398
-42	132	2.01138	5.9668
-42.25	132.25	1.79548	5.88735
-42.5	132.5	1.58696	5.80537
-42.75	132.75	1.37755	5.70857
-43	133	1.17884	5.6076
-43.25	133.25	0.986695	5.49986
-43.5	133.5	0.81172	5.3864
-43.75	133.75	0.646635	5.27145
-44	134	0.503628	5.16573
-44.25	134.25	0.374724	5.05681
-44.5	134.5	0.271321	4.95213
-44.75	134.75	0.184226	4.84989
-45	135	0.10839	4.74722
-45.25	135.25	0.0652317	4.65897
-45.5	135.5	0.0363769	4.58276
-45.75	135.75	0.00681892	4.50963
-46	136	0.0232459	4.43031
-46.25	136.25	-0.0687037	4.37371
-46.5	136.5	-0.0259291	4.37079
-46.75	136.75	0.0841842	4.36158
-47	137	0.215792	4.39261
-47.25	137.25	0.420427	4.43201
-47.5	137.5	0.563022	4.49741
-47.75	137.75	0.772531	4.59303
-48	138	1.0366	4.68296
-48.25	138.25	1.3226	4.78229
-48.5	138.5	1.56965	4.87108
-48.75	138.75	1.84761	4.98112
-49	139	2.09747	5.05262
-49.25	139.25	2.34583	5.15948
-49.5	139.5	2.62321	5.25376
-49.75	139.75	2.81009	5.31705
-50	140	3.11662	5.46026
-50.25	140.25	3.20392	5.45001
-50.5	140.5	3.22794	5.47085
-50.75	140.75	3.25238	5.47444
-51	141	3.26068	5.46965
-51.25	141.25	3.40229	5.53821
-51.5	141.5	3.51738	5.60936
-51.75	141.75	3.58845	5.64886
-52	142	3.65548	5.69587
-52.25	142.25	3.71265	5.73634
-52.5	142.5	3.75758	5.77088
-52.75	142.75	3.79953	5.80519
-53	143	3.85173	5.83903
-53.25	143.25	3.88356	5.85977
-53.5	143.5	3.92133	5.88344
-53.75	143.75	3.94292	5.89776
-54	144	5.02245	6.5689
-54.25	144.25	5.06427	6.58058
-54.5	144.5	5.10085	6.58838
-54.75	144.75	5.13358	6.59649
-55	145	5.16037	6.60556
-55.25	145.25	5.12829	6.57904
-55.5	145.5	5.13011	6.58838
-55.75	145.75	5.04288	6.53556
-56	146	4.9747	6.48951
-56.25	146.25	4.91761	6.48172
-56.5	146.5	4.8345	6.4439
-56.75	146.75	4.76891	6.4508
-57	147	4.69021	6.4322
-57.25	147.25	4.57193	6.37863
-57.5	147.5	4.45215	6.32575
-57.75	147.75	4.33036	6.27342
-58	148	4.19842	6.21024
-58.25	148.25	4.06668	6.14504
-58.5	148.5	3.9263	6.07871
-58.75	148.75	3.79855	6.01626
-59	149	3.66255	5.9648
-59.25	149.25	3.51659	5.90837
-59.5	149.5	3.37583	5.8599
-59.75	149.75	3.2234	5.7923
-60	150	3.09548	5.74929
-60.25	150.25	2.95246	5.69507
-60.5	150.5	2.81299	5.6394
-60.75	150.75	2.68759	5.59359
-61	151	2.56809	5.5499
-61.25	151.25	2.45272	5.50796
-61.5	151.5	2.34379	5.46665
-61.75	151.75	2.23874	5.42286
-62	152	2.14838	5.38697
-62.25	152.25	2.06544	5.35948
-62.5	152.5	1.98856	5.34372
-62.75	152.75	1.92733	5.33374
-63	153	1.87322	5.33184
-63.25	153.25	1.8035	5.32567
-63.5	153.5	1.74732	5.31113
-63.75	153.75	1.6908	5.2731
-64	154	1.64333	5.28714
-64.25	154.25	1.639	5.31823
-64.5	154.5	1.60465	5.34668
-64.75	154.75	1.5852	5.38259
-65	155	1.58332	5.42639
-65.25	155.25	1.58943	5.47428
-65.5	155.5	1.60877	5.52719
-65.75	155.75	1.63559	5.58196
-66	156	1.68228	5.63963
-66.25	156.25	1.73474	5.69338
-66.5	156.5	1.80902	5.7512
-66.75	156.75	1.88986	5.7993
-67	157	1.99773	5.84935
-67.25	157.25	2.0916	5.88769
-67.5	157.5	2.2154	5.93083
-67.75	157.75	2.32831	5.96636
-68	158	2.45641	6.0052
-68.25	158.25	2.57602	6.03807
-68.5	158.5	2.70236	6.0719
-68.75	158.75	2.82896	6.10843
-69	159	2.9508	6.14008
-69.25	159.25	3.06745	6.1717
-69.5	159.5	3.19279	6.21171
-69.75	159.75	3.3078	6.24613
-70	160	3.41879	6.27139
-70.25	160.25	3.52448	6.28491
-70.5	160.5	3.63066	6.29315
-70.75	160.75	3.72321	6.29325
-71	161	3.8129	6.29627
-71.25	161.25	3.90036	6.30092
-71.5	161.5	3.98224	6.30326
-71.75	161.75	4.05075	6.29639
-72	162	4.11216	6.2847
-72.25	162.25	4.173	6.27567
-72.5	162.5	4.23111	6.27413
-72.75	162.75	4.27993	6.27876
-73	163	4.32145	6.28696
-73.25	163.25	4.3667	6.30415
-73.5	163.5	4.4114	6.33063
-73.75	163.75	4.44555	6.36167
-74	164	4.47272	6.39651
-74.25	164.25	4.49102	6.43612
-74.5	164.5	4.50372	6.4938
-74.75	164.75	4.49776	6.55683
-75	165	4.47696	6.62215
-75.25	165.25	4.44575	6.68596
-75.5	165.5	4.39424	6.74235
-75.75	165.75	4.32299	6.79145
-76	166	4.24202	6.836
-76.25	166.25	4.13272	6.8717
-76.5	166.5	4.01636	6.90336
-76.75	166.75	3.86998	6.91343
-77	167	3.71552	6.90913
-77.25	167.25	3.5349	6.88365
-77.5	167.5	3.34164	6.8451
-77.75	167.75	3.12979	6.78126
-78	168	2.90904	6.69692
-78.25	168.25	2.67242	6.58918
-78.5	168.5	2.43211	6.46487
-78.75	168.75	2.18565	6.31636
-79	169	1.9412	6.14785
-79.25	169.25	1.69466	5.96695
-79.5	169.5	1.45414	5.77112
-79.75	169.75	1.21481	5.5705
-80	170	1.0088	5.3621
-80.25	170.25	0.80788	5.15298
-80.5	170.5	0.635234	4.97207
-80.75	170.75	0.462833	4.75747
-81	171	0.175365	4.62792
-81.25	171.25	0.149923	4.50611
-81.5	171.5	0.0989113	4.38123
-81.75	171.75	0.123174	4.2863
-82	172	0.102152	4.19243
-82.25	172.25	-0.0200342	4.13378
-82.5	172.5	0.0729163	4.19098
-82.75	172.75	0.289176	4.26787
-83	173	0.501975	4.43367
-83.25	173.25	0.776848	4.63987
-83.5	173.5	1.0731	4.87155
-83.75	173.75	1.43108	5.12697
-84	174	1.80276	5.38225
-84.25	174.25	2.23058	5.67242
-84.5	174.5	2.72877	5.95172
-84.75	174.75	3.17157	6.15797
-85	175	3.57804	6.29468
-85.25	175.25	3.97305	6.42969
-85.5	175.5	4.32099	6.53502
-85.75	175.75	4.55257	6.5631
-86	176	4.69408	6.53581
-86.25	176.25	4.82234	6.51753
-86.5	176.5	4.89956	6.49467
-86.75	176.75	4.90757	6.44226
-87	177	4.9181	6.41957
-87.25	177.25	4.92891	6.41785
-87.5	177.5	4.82849	6.35972
-87.75	177.75	4.82865	6.35708
-88	178	4.80976	6.36678
-88.25	178.25	4.77047	6.34984
-88.5	178.5	4.80223	6.38838
-88.75	178.75	4.82456	6.41294
-89	179	4.86471	6.45146
-89.25	179.25	4.90132	6.48558
-89.5	179.5	4.93497	6.51679
-89.75	179.75	4.97893	6.54843
-90	180	5.66773	7.01424

## Sheet: fig5c_ice-to-t
latitude	longitude
77.5	160
85	-177.5
85	122.5
77.5	92.5
70	102.5
62.5	107.5
55	107.5
47.5	105
40	105
32.5	110
30	105

## Sheet: fig5c_t-to-ice
latitude	longitude
30	105
32.5	92.5
40	87.5
40	105
40	115
40	125
40	135
47.5	147.5
47.5	160
55	170
62.5	-177.5
62.5	-162.5
70	-137.5
77.5	-117.5
77.5	-87.5
85	-57.5
85	62.5
77.5	122.5
77.5	160

## Sheet: fig5c_wind
latitude	longitude	u-wind	v-wind
90	0	-9.6375e-06	0.00054991
90	2.5	-9.6375e-06	0.00054991
90	5	-9.6375e-06	0.00054991
90	7.5	-9.6375e-06	0.00054991
90	10	-9.6375e-06	0.00054991
90	12.5	-9.6375e-06	0.00054991
90	15	-9.6375e-06	0.00054991
90	17.5	-9.6375e-06	0.00054991
90	20	-9.6375e-06	0.00054991
90	22.5	-9.6375e-06	0.00054991
90	25	-9.6375e-06	0.00054991
90	27.5	-9.6375e-06	0.00054991
90	30	-9.6375e-06	0.00054991
90	32.5	-9.6375e-06	0.00054991
90	35	-9.6375e-06	0.00054991
90	37.5	-9.6375e-06	0.00054991
90	40	-9.6375e-06	0.00054991
90	42.5	-9.6375e-06	0.00054991
90	45	-9.6375e-06	0.00054991
90	47.5	-9.6375e-06	0.00054991
90	50	-9.6375e-06	0.00054991
90	52.5	-9.6375e-06	0.00054991
90	55	-9.6375e-06	0.00054991
90	57.5	-9.6375e-06	0.00054991
90	60	-9.6375e-06	0.00054991
90	62.5	-9.6375e-06	0.00054991
90	65	-9.6375e-06	0.00054991
90	67.5	-9.6375e-06	0.00054991
90	70	-9.6375e-06	0.00054991
90	72.5	-9.6375e-06	0.00054991
90	75	-9.6375e-06	0.00054991
90	77.5	-9.6375e-06	0.00054991
90	80	-9.6375e-06	0.00054991
90	82.5	-9.6375e-06	0.00054991
90	85	-9.6375e-06	0.00054991
90	87.5	-9.6375e-06	0.00054991
90	90	-9.6375e-06	0.00054991
90	92.5	-9.6375e-06	0.00054991
90	95	-9.6375e-06	0.00054991
90	97.5	-9.6375e-06	0.00054991
90	100	-9.6375e-06	0.00054991
90	102.5	-9.6375e-06	0.00054991
90	105	-9.6375e-06	0.00054991
90	107.5	-9.6375e-06	0.00054991
90	110	-9.6375e-06	0.00054991
90	112.5	-9.6375e-06	0.00054991
90	115	-9.6375e-06	0.00054991
90	117.5	-9.6375e-06	0.00054991
90	120	-9.6375e-06	0.00054991
90	122.5	-9.6375e-06	0.00054991
90	125	-9.6375e-06	0.00054991
90	127.5	-9.6375e-06	0.00054991
90	130	-9.6375e-06	0.00054991
90	132.5	-9.6375e-06	0.00054991
90	135	-9.6375e-06	0.00054991
90	137.5	-9.6375e-06	0.00054991
90	140	-9.6375e-06	0.00054991
90	142.5	-9.6375e-06	0.00054991
90	145	-9.6375e-06	0.00054991
90	147.5	-9.6375e-06	0.00054991
90	150	-9.6375e-06	0.00054991
90	152.5	-9.6375e-06	0.00054991
90	155	-9.6375e-06	0.00054991
90	157.5	-9.6375e-06	0.00054991
90	160	-9.6375e-06	0.00054991
90	162.5	-9.6375e-06	0.00054991
90	165	-9.6375e-06	0.00054991
90	167.5	-9.6375e-06	0.00054991
90	170	-9.6375e-06	0.00054991
90	172.5	-9.6375e-06	0.00054991
90	175	-9.6375e-06	0.00054991
90	177.5	-9.6375e-06	0.00054991
90	180	-9.6375e-06	0.00054991
90	182.5	-9.6375e-06	0.00054991
90	185	-9.6375e-06	0.00054991
90	187.5	-9.6375e-06	0.00054991
90	190	-9.6375e-06	0.00054991
90	192.5	-9.6375e-06	0.00054991
90	195	-9.6375e-06	0.00054991
90	197.5	-9.6375e-06	0.00054991
90	200	-9.6375e-06	0.00054991
90	202.5	-9.6375e-06	0.00054991
90	205	-9.6375e-06	0.00054991
90	207.5	-9.6375e-06	0.00054991
90	210	-9.6375e-06	0.00054991
90	212.5	-9.6375e-06	0.00054991
90	215	-9.6375e-06	0.00054991
90	217.5	-9.6375e-06	0.00054991
90	220	-9.6375e-06	0.00054991
90	222.5	-9.6375e-06	0.00054991
90	225	-9.6375e-06	0.00054991
90	227.5	-9.6375e-06	0.00054991
90	230	-9.6375e-06	0.00054991
90	232.5	-9.6375e-06	0.00054991
90	235	-9.6375e-06	0.00054991
90	237.5	-9.6375e-06	0.00054991
90	240	-9.6375e-06	0.00054991
90	242.5	-9.6375e-06	0.00054991
90	245	-9.6375e-06	0.00054991
90	247.5	-9.6375e-06	0.00054991
90	250	-9.6375e-06	0.00054991
90	252.5	-9.6375e-06	0.00054991
90	255	-9.6375e-06	0.00054991
90	257.5	-9.6375e-06	0.00054991
90	260	-9.6375e-06	0.00054991
90	262.5	-9.6375e-06	0.00054991
90	265	-9.6375e-06	0.00054991
90	267.5	-9.6375e-06	0.00054991
90	270	-9.6375e-06	0.00054991
90	272.5	-9.6375e-06	0.00054991
90	275	-9.6375e-06	0.00054991
90	277.5	-9.6375e-06	0.00054991
90	280	-9.6375e-06	0.00054991
90	282.5	-9.6375e-06	0.00054991
90	285	-9.6375e-06	0.00054991
90	287.5	-9.6375e-06	0.00054991
90	290	-9.6375e-06	0.00054991
90	292.5	-9.6375e-06	0.00054991
90	295	-9.6375e-06	0.00054991
90	297.5	-9.6375e-06	0.00054991
90	300	-9.6375e-06	0.00054991
90	302.5	-9.6375e-06	0.00054991
90	305	-9.6375e-06	0.00054991
90	307.5	-9.6375e-06	0.00054991
90	310	-9.6375e-06	0.00054991
90	312.5	-9.6375e-06	0.00054991
90	315	-9.6375e-06	0.00054991
90	317.5	-9.6375e-06	0.00054991
90	320	-9.6375e-06	0.00054991
90	322.5	-9.6375e-06	0.00054991
90	325	-9.6375e-06	0.00054991
90	327.5	-9.6375e-06	0.00054991
90	330	-9.6375e-06	0.00054991
90	332.5	-9.6375e-06	0.00054991
90	335	-9.6375e-06	0.00054991
90	337.5	-9.6375e-06	0.00054991
90	340	-9.6375e-06	0.00054991
90	342.5	-9.6375e-06	0.00054991
90	345	-9.6375e-06	0.00054991
90	347.5	-9.6375e-06	0.00054991
90	350	-9.6375e-06	0.00054991
90	352.5	-9.6375e-06	0.00054991
90	355	-9.6375e-06	0.00054991
90	357.5	-9.6375e-06	0.00054991
87.5	0	0.938187	4.83304
87.5	2.5	0.957158	4.84037
87.5	5	0.976622	4.84815
87.5	7.5	0.986661	4.8562
87.5	10	0.984967	4.86388
87.5	12.5	0.978387	4.8705
87.5	15	0.97352	4.87596
87.5	17.5	0.968621	4.88094
87.5	20	0.958	4.88574
87.5	22.5	0.940698	4.89066
87.5	25	0.920822	4.8952
87.5	27.5	0.901892	4.89913
87.5	30	0.882283	4.90228
87.5	32.5	0.858526	4.90489
87.5	35	0.829851	4.90748
87.5	37.5	0.798615	4.91043
87.5	40	0.76696	4.91385
87.5	42.5	0.735386	4.91726
87.5	45	0.704458	4.92068
87.5	47.5	0.674766	4.9242
87.5	50	0.645872	4.92795
87.5	52.5	0.615552	4.93237
87.5	55	0.582335	4.93705
87.5	57.5	0.549161	4.94222
87.5	60	0.521103	4.94795
87.5	62.5	0.499578	4.95384
87.5	65	0.480084	4.95966
87.5	67.5	0.457175	4.96555
87.5	70	0.431125	4.97139
87.5	72.5	0.407722	4.97731
87.5	75	0.392162	4.98378
87.5	77.5	0.38389	4.99096
87.5	80	0.378888	4.99869
87.5	82.5	0.374832	5.00685
87.5	85	0.373036	5.01551
87.5	87.5	0.376307	5.02483
87.5	90	0.385572	5.03469
87.5	92.5	0.399608	5.04489
87.5	95	0.417413	5.05517
87.5	97.5	0.43908	5.0654
87.5	100	0.465573	5.07565
87.5	102.5	0.497273	5.08581
87.5	105	0.533888	5.09594
87.5	107.5	0.574597	5.10587
87.5	110	0.618516	5.11574
87.5	112.5	0.66509	5.12595
87.5	115	0.714619	5.13693
87.5	117.5	0.768495	5.14898
87.5	120	0.827332	5.16204
87.5	122.5	0.889566	5.17526
87.5	125	0.952745	5.18754
87.5	127.5	1.01632	5.19858
87.5	130	1.0829	5.2094
87.5	132.5	1.15507	5.22185
87.5	135	1.23107	5.23635
87.5	137.5	1.3051	5.25109
87.5	140	1.37328	5.26304
87.5	142.5	1.43799	5.27154
87.5	145	1.50631	5.27952
87.5	147.5	1.5814	5.28995
87.5	150	1.65758	5.30186
87.5	152.5	1.72496	5.31045
87.5	155	1.78024	5.3135
87.5	157.5	1.83137	5.31459
87.5	160	1.88901	5.31914
87.5	162.5	1.95273	5.32771
87.5	165	2.01006	5.33467
87.5	167.5	2.05079	5.33562
87.5	170	2.07953	5.3333
87.5	172.5	2.10978	5.33411
87.5	175	2.14608	5.33922
87.5	177.5	2.17812	5.34307
87.5	180	2.19383	5.34083
87.5	182.5	2.19474	5.33551
87.5	185	2.193	5.3332
87.5	187.5	2.19527	5.33465
87.5	190	2.19457	5.3343
87.5	192.5	2.1795	5.32784
87.5	195	2.14881	5.31797
87.5	197.5	2.11175	5.31049
87.5	200	2.07653	5.3067
87.5	202.5	2.04063	5.30201
87.5	205	1.99503	5.29185
87.5	207.5	1.93605	5.27717
87.5	210	1.86939	5.26294
87.5	212.5	1.80233	5.25252
87.5	215	1.73492	5.24442
87.5	217.5	1.66142	5.2344
87.5	220	1.57878	5.22033
87.5	222.5	1.49067	5.20378
87.5	225	1.40237	5.18729
87.5	227.5	1.31423	5.17144
87.5	230	1.223	5.15478
87.5	232.5	1.12789	5.136
87.5	235	1.03262	5.11571
87.5	237.5	0.940657	5.09539
87.5	240	0.850726	5.07564
87.5	242.5	0.759053	5.05592
87.5	245	0.665342	5.03513
87.5	247.5	0.574402	5.013
87.5	250	0.490614	4.99027
87.5	252.5	0.413344	4.96795
87.5	255	0.338048	4.9468
87.5	257.5	0.262225	4.92617
87.5	260	0.188947	4.90532
87.5	262.5	0.123861	4.88434
87.5	265	0.0698425	4.86377
87.5	267.5	0.0248705	4.84415
87.5	270	-0.0157618	4.82562
87.5	272.5	-0.0547187	4.80814
87.5	275	-0.0899311	4.79184
87.5	277.5	-0.116982	4.77661
87.5	280	-0.133892	4.76273
87.5	282.5	-0.143427	4.75022
87.5	285	-0.14995	4.73889
87.5	287.5	-0.153984	4.72857
87.5	290	-0.15165	4.71929
87.5	292.5	-0.139475	4.71091
87.5	295	-0.118723	4.70305
87.5	297.5	-0.0943135	4.6958
87.5	300	-0.0689972	4.68955
87.5	302.5	-0.0403626	4.68476
87.5	305	-0.00436954	4.6813
87.5	307.5	0.0392021	4.67898
87.5	310	0.0859393	4.67804
87.5	312.5	0.131835	4.67914
87.5	315	0.177614	4.68239
87.5	317.5	0.227582	4.68682
87.5	320	0.283652	4.69103
87.5	322.5	0.342029	4.69496
87.5	325	0.396988	4.70041
87.5	327.5	0.446608	4.70895
87.5	330	0.494407	4.72017
87.5	332.5	0.545323	4.73127
87.5	335	0.600509	4.74047
87.5	337.5	0.655173	4.74876
87.5	340	0.702579	4.7585
87.5	342.5	0.739713	4.77025
87.5	345	0.771061	4.78197
87.5	347.5	0.805106	4.79161
87.5	350	0.844435	4.79958
87.5	352.5	0.882135	4.80775
87.5	355	0.908776	4.81668
87.5	357.5	0.924343	4.82539
85	0	2.65207	5.27344
85	2.5	2.67538	5.28881
85	5	2.66302	5.28924
85	7.5	2.66051	5.29527
85	10	2.65784	5.30197
85	12.5	2.62429	5.29741
85	15	2.60599	5.30086
85	17.5	2.57394	5.29636
85	20	2.53042	5.2887
85	22.5	2.49282	5.28347
85	25	2.43256	5.26768
85	27.5	2.37858	5.25757
85	30	2.32456	5.24609
85	32.5	2.25075	5.22759
85	35	2.19232	5.21774
85	37.5	2.12818	5.20581
85	40	2.04702	5.19159
85	42.5	1.97711	5.18399
85	45	1.90376	5.17479
85	47.5	1.8235	5.16476
85	50	1.74719	5.15666
85	52.5	1.6689	5.14816
85	55	1.59154	5.13939
85	57.5	1.51869	5.13047
85	60	1.44381	5.12164
85	62.5	1.36269	5.11287
85	65	1.2886	5.10508
85	67.5	1.22154	5.09783
85	70	1.15498	5.08966
85	72.5	1.09775	5.08377
85	75	1.03952	5.07955
85	77.5	0.984667	5.07883
85	80	0.944695	5.08107
85	82.5	0.903392	5.08298
85	85	0.868453	5.08568
85	87.5	0.847138	5.0894
85	90	0.8251	5.09291
85	92.5	0.80936	5.09823
85	95	0.805974	5.10638
85	97.5	0.803397	5.11568
85	100	0.809388	5.12643
85	102.5	0.826736	5.13994
85	105	0.847087	5.15374
85	107.5	0.88265	5.1703
85	110	0.925837	5.19011
85	112.5	0.97483	5.21069
85	115	1.0375	5.23392
85	117.5	1.09749	5.25962
85	120	1.17033	5.28922
85	122.5	1.25793	5.32186
85	125	1.33996	5.35196
85	127.5	1.43388	5.38426
85	130	1.53683	5.41579
85	132.5	1.63602	5.44368
85	135	1.74801	5.47648
85	137.5	1.86232	5.50639
85	140	1.97004	5.53124
85	142.5	2.09023	5.56044
85	145	2.20915	5.58776
85	147.5	2.31978	5.61403
85	150	2.43693	5.64249
85	152.5	2.55473	5.67101
85	155	2.66122	5.69892
85	157.5	2.76279	5.72341
85	160	2.87127	5.75239
85	162.5	2.9642	5.77582
85	165	3.04855	5.79613
85	167.5	3.13762	5.82094
85	170	3.20983	5.83744
85	172.5	3.27491	5.85098
85	175	3.33595	5.86281
85	177.5	3.38411	5.86964
85	180	3.42019	5.87205
85	182.5	3.45253	5.87751
85	185	3.4733	5.88082
85	187.5	3.47892	5.87984
85	190	3.48245	5.88299
85	192.5	3.46712	5.88039
85	195	3.44036	5.87593
85	197.5	3.40851	5.87193
85	200	3.35794	5.86231
85	202.5	3.30153	5.85312
85	205	3.23046	5.83892
85	207.5	3.14932	5.82404
85	210	3.06408	5.81161
85	212.5	2.95814	5.79246
85	215	2.84926	5.77362
85	217.5	2.73051	5.75056
85	220	2.59913	5.72749
85	222.5	2.46907	5.70269
85	225	2.31707	5.66749
85	227.5	2.16563	5.63585
85	230	2.02007	5.60014
85	232.5	1.85257	5.55372
85	235	1.6897	5.51043
85	237.5	1.53335	5.46602
85	240	1.37212	5.41998
85	242.5	1.21315	5.37359
85	245	1.05981	5.32526
85	247.5	0.913653	5.27682
85	250	0.768772	5.22507
85	252.5	0.632462	5.17298
85	255	0.507002	5.1237
85	257.5	0.391632	5.07412
85	260	0.291614	5.02247
85	262.5	0.200992	4.96989
85	265	0.1232	4.91915
85	267.5	0.058495	4.87119
85	270	0.00273614	4.82485
85	272.5	-0.0335566	4.77928
85	275	-0.0519241	4.73434
85	277.5	-0.0613942	4.69426
85	280	-0.0554137	4.65937
85	282.5	-0.0334424	4.63112
85	285	-0.00341355	4.6086
85	287.5	0.0461243	4.595
85	290	0.114947	4.59079
85	292.5	0.185977	4.59227
85	295	0.271155	4.60016
85	297.5	0.376091	4.61192
85	300	0.489931	4.6285
85	302.5	0.612943	4.65056
85	305	0.736116	4.67246
85	307.5	0.85923	4.69805
85	310	0.992421	4.73017
85	312.5	1.12937	4.76724
85	315	1.27029	4.80761
85	317.5	1.41218	4.84648
85	320	1.53175	4.88043
85	322.5	1.64238	4.9141
85	325	1.75587	4.94801
85	327.5	1.85762	4.97542
85	330	1.9588	5.0019
85	332.5	2.05291	5.03077
85	335	2.14808	5.06269
85	337.5	2.24659	5.09559
85	340	2.32965	5.12339
85	342.5	2.41019	5.15394
85	345	2.4605	5.17621
85	347.5	2.50633	5.19698
85	350	2.56176	5.22152
85	352.5	2.58883	5.23386
85	355	2.627	5.25305
85	357.5	2.64528	5.26585
82.5	0	3.97104	5.91461
82.5	2.5	3.97505	5.91708
82.5	5	3.98093	5.92478
82.5	7.5	3.97295	5.92682
82.5	10	3.96394	5.93114
82.5	12.5	3.94128	5.92876
82.5	15	3.91452	5.92526
82.5	17.5	3.87525	5.91702
82.5	20	3.82253	5.90317
82.5	22.5	3.77219	5.88972
82.5	25	3.70104	5.86512
82.5	27.5	3.63401	5.83908
82.5	30	3.54488	5.80193
82.5	32.5	3.45988	5.76538
82.5	35	3.3617	5.72692
82.5	37.5	3.26202	5.68478
82.5	40	3.16914	5.64902
82.5	42.5	3.05734	5.60582
82.5	45	2.95882	5.57507
82.5	47.5	2.8465	5.5405
82.5	50	2.74409	5.51442
82.5	52.5	2.63068	5.4835
82.5	55	2.51595	5.4521
82.5	57.5	2.40806	5.42679
82.5	60	2.30426	5.40301
82.5	62.5	2.19044	5.37627
82.5	65	2.09153	5.35335
82.5	67.5	1.98956	5.32744
82.5	70	1.89265	5.30482
82.5	72.5	1.79782	5.28295
82.5	75	1.70659	5.2615
82.5	77.5	1.61925	5.24284
82.5	80	1.54593	5.23225
82.5	82.5	1.47334	5.22451
82.5	85	1.41012	5.22153
82.5	87.5	1.35204	5.21897
82.5	90	1.30761	5.21592
82.5	92.5	1.26694	5.20942
82.5	95	1.23906	5.20209
82.5	97.5	1.21339	5.19406
82.5	100	1.20696	5.19391
82.5	102.5	1.19833	5.20046
82.5	105	1.20186	5.21389
82.5	107.5	1.21517	5.23003
82.5	110	1.24087	5.25433
82.5	112.5	1.27296	5.2845
82.5	115	1.31402	5.32055
82.5	117.5	1.36789	5.36259
82.5	120	1.43307	5.40765
82.5	122.5	1.51022	5.45061
82.5	125	1.59874	5.49343
82.5	127.5	1.68585	5.5278
82.5	130	1.80527	5.57142
82.5	132.5	1.9094	5.60872
82.5	135	2.04147	5.65545
82.5	137.5	2.16197	5.69583
82.5	140	2.30321	5.74325
82.5	142.5	2.42888	5.78409
82.5	145	2.57031	5.83368
82.5	147.5	2.70049	5.87921
82.5	150	2.83559	5.92664
82.5	152.5	2.96287	5.96287
82.5	155	3.09595	6.00648
82.5	157.5	3.20572	6.03291
82.5	160	3.33896	6.07642
82.5	162.5	3.43207	6.09689
82.5	165	3.5582	6.13558
82.5	167.5	3.6417	6.15073
82.5	170	3.74623	6.17708
82.5	172.5	3.82468	6.19067
82.5	175	3.8993	6.19984
82.5	177.5	3.96871	6.21185
82.5	180	4.017	6.21546
82.5	182.5	4.0735	6.23071
82.5	185	4.10274	6.23615
82.5	187.5	4.13344	6.2498
82.5	190	4.15409	6.26283
82.5	192.5	4.15552	6.27047
82.5	195	4.16171	6.28509
82.5	197.5	4.13836	6.28849
82.5	200	4.12637	6.30131
82.5	202.5	4.07248	6.3006
82.5	205	4.04077	6.31686
82.5	207.5	3.96779	6.31885
82.5	210	3.90799	6.32978
82.5	212.5	3.8121	6.32996
82.5	215	3.72152	6.33749
82.5	217.5	3.59515	6.32716
82.5	220	3.47148	6.32538
82.5	222.5	3.32149	6.31042
82.5	225	3.16708	6.2897
82.5	227.5	2.99242	6.2545
82.5	230	2.81631	6.21809
82.5	232.5	2.62136	6.16354
82.5	235	2.42648	6.10574
82.5	237.5	2.21603	6.0398
82.5	240	2.01138	5.9668
82.5	242.5	1.79548	5.88735
82.5	245	1.58696	5.80537
82.5	247.5	1.37755	5.70857
82.5	250	1.17884	5.6076
82.5	252.5	0.986695	5.49986
82.5	255	0.81172	5.3864
82.5	257.5	0.646635	5.27145
82.5	260	0.503628	5.16573
82.5	262.5	0.374724	5.05681
82.5	265	0.271321	4.95213
82.5	267.5	0.184226	4.84989
82.5	270	0.10839	4.74722
82.5	272.5	0.0652317	4.65897
82.5	275	0.0363769	4.58276
82.5	277.5	0.00681892	4.50963
82.5	280	0.0232459	4.43031
82.5	282.5	-0.0687037	4.37371
82.5	285	-0.0259291	4.37079
82.5	287.5	0.0841842	4.36158
82.5	290	0.215792	4.39261
82.5	292.5	0.420427	4.43201
82.5	295	0.563022	4.49741
82.5	297.5	0.772531	4.59303
82.5	300	1.0366	4.68296
82.5	302.5	1.3226	4.78229
82.5	305	1.56965	4.87108
82.5	307.5	1.84761	4.98112
82.5	310	2.09747	5.05262
82.5	312.5	2.34583	5.15948
82.5	315	2.62321	5.25376
82.5	317.5	2.81009	5.31705
82.5	320	3.11662	5.46026
82.5	322.5	3.20392	5.45001
82.5	325	3.22794	5.47085
82.5	327.5	3.25238	5.47444
82.5	330	3.26068	5.46965
82.5	332.5	3.40229	5.53821
82.5	335	3.51738	5.60936
82.5	337.5	3.58845	5.64886
82.5	340	3.65548	5.69587
82.5	342.5	3.71265	5.73634
82.5	345	3.75758	5.77088
82.5	347.5	3.79953	5.80519
82.5	350	3.85173	5.83903
82.5	352.5	3.88356	5.85977
82.5	355	3.92133	5.88344
82.5	357.5	3.94292	5.89776
80	0	5.02245	6.5689
80	2.5	5.06427	6.58058
80	5	5.10085	6.58838
80	7.5	5.13358	6.59649
80	10	5.16037	6.60556
80	12.5	5.12829	6.57904
80	15	5.13011	6.58838
80	17.5	5.04288	6.53556
80	20	4.9747	6.48951
80	22.5	4.91761	6.48172
80	25	4.8345	6.4439
80	27.5	4.76891	6.4508
80	30	4.69021	6.4322
80	32.5	4.57193	6.37863
80	35	4.45215	6.32575
80	37.5	4.33036	6.27342
80	40	4.19842	6.21024
80	42.5	4.06668	6.14504
80	45	3.9263	6.07871
80	47.5	3.79855	6.01626
80	50	3.66255	5.9648
80	52.5	3.51659	5.90837
80	55	3.37583	5.8599
80	57.5	3.2234	5.7923
80	60	3.09548	5.74929
80	62.5	2.95246	5.69507
80	65	2.81299	5.6394
80	67.5	2.68759	5.59359
80	70	2.56809	5.5499
80	72.5	2.45272	5.50796
80	75	2.34379	5.46665
80	77.5	2.23874	5.42286
80	80	2.14838	5.38697
80	82.5	2.06544	5.35948
80	85	1.98856	5.34372
80	87.5	1.92733	5.33374
80	90	1.87322	5.33184
80	92.5	1.8035	5.32567
80	95	1.74732	5.31113
80	97.5	1.6908	5.2731
80	100	1.64333	5.28714
80	102.5	1.639	5.31823
80	105	1.60465	5.34668
80	107.5	1.5852	5.38259
80	110	1.58332	5.42639
80	112.5	1.58943	5.47428
80	115	1.60877	5.52719
80	117.5	1.63559	5.58196
80	120	1.68228	5.63963
80	122.5	1.73474	5.69338
80	125	1.80902	5.7512
80	127.5	1.88986	5.7993
80	130	1.99773	5.84935
80	132.5	2.0916	5.88769
80	135	2.2154	5.93083
80	137.5	2.32831	5.96636
80	140	2.45641	6.0052
80	142.5	2.57602	6.03807
80	145	2.70236	6.0719
80	147.5	2.82896	6.10843
80	150	2.9508	6.14008
80	152.5	3.06745	6.1717
80	155	3.19279	6.21171
80	157.5	3.3078	6.24613
80	160	3.41879	6.27139
80	162.5	3.52448	6.28491
80	165	3.63066	6.29315
80	167.5	3.72321	6.29325
80	170	3.8129	6.29627
80	172.5	3.90036	6.30092
80	175	3.98224	6.30326
80	177.5	4.05075	6.29639
80	180	4.11216	6.2847
80	182.5	4.173	6.27567
80	185	4.23111	6.27413
80	187.5	4.27993	6.27876
80	190	4.32145	6.28696
80	192.5	4.3667	6.30415
80	195	4.4114	6.33063
80	197.5	4.44555	6.36167
80	200	4.47272	6.39651
80	202.5	4.49102	6.43612
80	205	4.50372	6.4938
80	207.5	4.49776	6.55683
80	210	4.47696	6.62215
80	212.5	4.44575	6.68596
80	215	4.39424	6.74235
80	217.5	4.32299	6.79145
80	220	4.24202	6.836
80	222.5	4.13272	6.8717
80	225	4.01636	6.90336
80	227.5	3.86998	6.91343
80	230	3.71552	6.90913
80	232.5	3.5349	6.88365
80	235	3.34164	6.8451
80	237.5	3.12979	6.78126
80	240	2.90904	6.69692
80	242.5	2.67242	6.58918
80	245	2.43211	6.46487
80	247.5	2.18565	6.31636
80	250	1.9412	6.14785
80	252.5	1.69466	5.96695
80	255	1.45414	5.77112
80	257.5	1.21481	5.5705
80	260	1.0088	5.3621
80	262.5	0.80788	5.15298
80	265	0.635234	4.97207
80	267.5	0.462833	4.75747
80	270	0.175365	4.62792
80	272.5	0.149923	4.50611
80	275	0.0989113	4.38123
80	277.5	0.123174	4.2863
80	280	0.102152	4.19243
80	282.5	-0.0200342	4.13378
80	285	0.0729163	4.19098
80	287.5	0.289176	4.26787
80	290	0.501975	4.43367
80	292.5	0.776848	4.63987
80	295	1.0731	4.87155
80	297.5	1.43108	5.12697
80	300	1.80276	5.38225
80	302.5	2.23058	5.67242
80	305	2.72877	5.95172
80	307.5	3.17157	6.15797
80	310	3.57804	6.29468
80	312.5	3.97305	6.42969
80	315	4.32099	6.53502
80	317.5	4.55257	6.5631
80	320	4.69408	6.53581
80	322.5	4.82234	6.51753
80	325	4.89956	6.49467
80	327.5	4.90757	6.44226
80	330	4.9181	6.41957
80	332.5	4.92891	6.41785
80	335	4.82849	6.35972
80	337.5	4.82865	6.35708
80	340	4.80976	6.36678
80	342.5	4.77047	6.34984
80	345	4.80223	6.38838
80	347.5	4.82456	6.41294
80	350	4.86471	6.45146
80	352.5	4.90132	6.48558
80	355	4.93497	6.51679
80	357.5	4.97893	6.54843
77.5	0	5.66773	7.01424
77.5	2.5	5.74012	7.0572
77.5	5	5.80529	7.08789
77.5	7.5	5.87624	7.10909
77.5	10	5.93199	7.12279
77.5	12.5	5.975	7.14186
77.5	15	6.04312	7.18699
77.5	17.5	5.92173	7.10487
77.5	20	5.93582	7.15067
77.5	22.5	5.89198	7.14626
77.5	25	5.80476	7.12589
77.5	27.5	5.7348	7.10498
77.5	30	5.64541	7.06375
77.5	32.5	5.5541	7.01699
77.5	35	5.44128	6.96074
77.5	37.5	5.32175	6.90797
77.5	40	5.18944	6.84689
77.5	42.5	5.05595	6.78412
77.5	45	4.91662	6.71643
77.5	47.5	4.76341	6.64366
77.5	50	4.61113	6.56715
77.5	52.5	4.45588	6.49171
77.5	55	4.30841	6.41953
77.5	57.5	4.15815	6.34693
77.5	60	3.99761	6.27253
77.5	62.5	3.83373	6.19669
77.5	65	3.68012	6.12695
77.5	67.5	3.51882	6.0471
77.5	70	3.3772	5.97087
77.5	72.5	3.25641	5.90335
77.5	75	3.13429	5.82616
77.5	77.5	3.01799	5.74766
77.5	80	2.9115	5.68075
77.5	82.5	2.81807	5.63851
77.5	85	2.73261	5.60586
77.5	87.5	2.65695	5.57711
77.5	90	2.58504	5.55906
77.5	92.5	2.5124	5.54691
77.5	95	2.4483	5.53811
77.5	97.5	2.38354	5.53218
77.5	100	2.31923	5.53687
77.5	102.5	2.24984	5.55241
77.5	105	2.16194	5.56344
77.5	107.5	2.13304	5.62234
77.5	110	2.07433	5.65896
77.5	112.5	2.05146	5.70852
77.5	115	2.0448	5.77253
77.5	117.5	2.05405	5.85298
77.5	120	2.07102	5.92854
77.5	122.5	2.1157	6.00194
77.5	125	2.16413	6.07158
77.5	127.5	2.23841	6.14379
77.5	130	2.31494	6.20377
77.5	132.5	2.40845	6.256
77.5	135	2.49943	6.29553
77.5	137.5	2.5907	6.32722
77.5	140	2.68354	6.35246
77.5	142.5	2.7825	6.36969
77.5	145	2.87199	6.37763
77.5	147.5	2.95536	6.38063
77.5	150	3.0406	6.38384
77.5	152.5	3.12843	6.38624
77.5	155	3.20926	6.37831
77.5	157.5	3.28968	6.36761
77.5	160	3.36504	6.35349
77.5	162.5	3.43852	6.3364
77.5	165	3.50583	6.31604
77.5	167.5	3.5717	6.30056
77.5	170	3.63926	6.28552
77.5	172.5	3.70699	6.26567
77.5	175	3.77582	6.24123
77.5	177.5	3.84169	6.20585
77.5	180	3.90968	6.17228
77.5	182.5	3.9768	6.15324
77.5	185	4.04483	6.14381
77.5	187.5	4.11638	6.14786
77.5	190	4.19279	6.17024
77.5	192.5	4.27462	6.20737
77.5	195	4.35866	6.25326
77.5	197.5	4.4486	6.31297
77.5	200	4.53781	6.38066
77.5	202.5	4.62731	6.45885
77.5	205	4.71393	6.54632
77.5	207.5	4.7897	6.63923
77.5	210	4.84818	6.73506
77.5	212.5	4.89775	6.83592
77.5	215	4.93145	6.93986
77.5	217.5	4.94777	7.04212
77.5	220	4.94339	7.14164
77.5	222.5	4.91811	7.23363
77.5	225	4.86969	7.31188
77.5	227.5	4.80153	7.38249
77.5	230	4.70227	7.43754
77.5	232.5	4.5827	7.47668
77.5	235	4.4258	7.48707
77.5	237.5	4.24936	7.47468
77.5	240	4.03823	7.4149
77.5	242.5	3.81356	7.32221
77.5	245	3.56031	7.18888
77.5	247.5	3.3022	7.02733
77.5	250	3.02858	6.83872
77.5	252.5	2.75783	6.61901
77.5	255	2.48747	6.37337
77.5	257.5	2.22364	6.11138
77.5	260	1.95774	5.84703
77.5	262.5	1.70568	5.5767
77.5	265	1.45575	5.30092
77.5	267.5	1.22373	5.05119
77.5	270	1.0272	4.8175
77.5	272.5	0.829293	4.60537
77.5	275	0.63928	4.44472
77.5	277.5	0.547532	4.30665
77.5	280	0.480463	4.23687
77.5	282.5	0.429486	4.26816
77.5	285	0.482733	4.33801
77.5	287.5	0.578817	4.4839
77.5	290	0.74898	4.75424
77.5	292.5	0.933444	5.07399
77.5	295	1.26822	5.4648
77.5	297.5	1.62055	5.82298
77.5	300	1.98848	6.28038
77.5	302.5	2.40364	6.71669
77.5	305	2.89237	7.08346
77.5	307.5	3.40525	7.32485
77.5	310	3.93589	7.49325
77.5	312.5	4.43971	7.56635
77.5	315	4.89084	7.5929
77.5	317.5	5.23364	7.54002
77.5	320	5.52862	7.47963
77.5	322.5	5.74839	7.41132
77.5	325	5.86755	7.32114
77.5	327.5	5.88713	7.20838
77.5	330	5.83572	7.10087
77.5	332.5	5.69602	6.97588
77.5	335	5.60781	6.90612
77.5	337.5	5.57202	6.89816
77.5	340	5.49872	6.85181
77.5	342.5	5.49618	6.86861
77.5	345	5.46688	6.85817
77.5	347.5	5.46628	6.86079
77.5	350	5.48752	6.87933
77.5	352.5	5.51648	6.90705
77.5	355	5.55992	6.93876
77.5	357.5	5.61291	6.97462
75	0	5.98744	7.34025
75	2.5	6.08494	7.39887
75	5	6.17469	7.44177
75	7.5	6.26762	7.48215
75	10	6.35828	7.52237
75	12.5	6.43965	7.55127
75	15	6.51509	7.60212
75	17.5	6.5617	7.65493
75	20	6.58542	7.69302
75	22.5	6.5957	7.72562
75	25	6.58299	7.75018
75	27.5	6.55101	7.77007
75	30	6.49403	7.76337
75	32.5	6.41137	7.7368
75	35	6.29702	7.6807
75	37.5	6.17092	7.61752
75	40	6.03884	7.55507
75	42.5	5.90258	7.49915
75	45	5.75905	7.43932
75	47.5	5.60586	7.37475
75	50	5.44123	7.29152
75	52.5	5.27367	7.20943
75	55	5.10339	7.12727
75	57.5	4.89853	6.99026
75	60	4.636	6.76541
75	62.5	4.53096	6.72196
75	65	4.35951	6.61097
75	67.5	4.21628	6.51621
75	70	4.08867	6.42961
75	72.5	3.9783	6.3507
75	75	3.88632	6.27218
75	77.5	3.81016	6.21161
75	80	3.74473	6.16301
75	82.5	3.67597	6.11325
75	85	3.6142	6.06422
75	87.5	3.55074	6.00963
75	90	3.47523	5.9484
75	92.5	3.3973	5.88913
75	95	3.34108	5.85429
75	97.5	3.27275	5.82517
75	100	3.17573	5.80018
75	102.5	3.08058	5.77119
75	105	3.00645	5.80328
75	107.5	2.88245	5.80383
75	110	2.78107	5.81779
75	112.5	2.70565	5.87903
75	115	2.62467	5.94296
75	117.5	2.58236	6.02435
75	120	2.55834	6.10269
75	122.5	2.56071	6.1834
75	125	2.58119	6.25497
75	127.5	2.61036	6.32421
75	130	2.65597	6.38782
75	132.5	2.71746	6.43413
75	135	2.78255	6.46866
75	137.5	2.84836	6.48946
75	140	2.90807	6.5041
75	142.5	2.97908	6.52501
75	145	3.04137	6.53232
75	147.5	3.09023	6.5228
75	150	3.12994	6.50837
75	152.5	3.16238	6.48946
75	155	3.1922	6.45357
75	157.5	3.22608	6.41263
75	160	3.25924	6.36866
75	162.5	3.2951	6.32504
75	165	3.33489	6.28378
75	167.5	3.37114	6.23712
75	170	3.39742	6.17735
75	172.5	3.41352	6.11181
75	175	3.42349	6.05634
75	177.5	3.43947	6.00702
75	180	3.47091	5.96929
75	182.5	3.521	5.94802
75	185	3.58291	5.9361
75	187.5	3.66944	5.94533
75	190	3.76745	5.96744
75	192.5	3.89492	6.00888
75	195	4.04008	6.06431
75	197.5	4.2084	6.13922
75	200	4.38531	6.23869
75	202.5	4.56781	6.35168
75	205	4.74712	6.46874
75	207.5	4.91053	6.58887
75	210	5.05967	6.71018
75	212.5	5.19953	6.8394
75	215	5.32542	6.9775
75	217.5	5.43043	7.116
75	220	5.51064	7.2545
75	222.5	5.57042	7.39965
75	225	5.60788	7.54486
75	227.5	5.61456	7.67623
75	230	5.58927	7.78836
75	232.5	5.53419	7.87693
75	235	5.44814	7.94522
75	237.5	5.31835	7.97591
75	240	5.15387	7.96201
75	242.5	4.95685	7.90356
75	245	4.73906	7.80964
75	247.5	4.51111	7.68552
75	250	4.22992	7.50156
75	252.5	3.95388	7.30497
75	255	3.65156	7.05693
75	257.5	3.3433	6.78392
75	260	3.028	6.50685
75	262.5	2.71215	6.216
75	265	2.4157	5.9233
75	267.5	2.13186	5.63383
75	270	1.88431	5.31735
75	272.5	1.71289	5.04717
75	275	1.57603	4.81634
75	277.5	1.48692	4.63613
75	280	1.26765	4.56185
75	282.5	1.27391	4.54835
75	285	1.29055	4.60649
75	287.5	1.30167	4.72989
75	290	1.31902	4.93868
75	292.5	1.37494	5.24729
75	295	1.45004	5.62388
75	297.5	1.6121	6.06462
75	300	1.82527	6.56594
75	302.5	2.13837	7.07679
75	305	2.48603	7.49901
75	307.5	2.91822	7.84555
75	310	3.3973	8.08914
75	312.5	3.9266	8.19368
75	315	4.46585	8.15592
75	317.5	4.8904	7.98182
75	320	5.1407	7.66616
75	322.5	5.42793	7.45278
75	325	5.56643	7.22291
75	327.5	5.56799	7.03161
75	330	5.38022	6.79635
75	332.5	5.22689	6.62781
75	335	5.28888	6.65177
75	337.5	5.22988	6.60772
75	340	5.24126	6.63661
75	342.5	5.34294	6.73608
75	345	5.44479	6.852
75	347.5	5.51921	6.94428
75	350	5.60837	7.03936
75	352.5	5.68562	7.11875
75	355	5.78234	7.19571
75	357.5	5.88275	7.26934
72.5	0	6.21175	7.66295
72.5	2.5	6.36771	7.74675
72.5	5	6.52108	7.82566
72.5	7.5	6.67571	7.90248
72.5	10	6.82801	7.98123
72.5	12.5	6.9683	8.06241
72.5	15	7.1159	8.16808
72.5	17.5	7.24561	8.27116
72.5	20	7.31912	8.33732
72.5	22.5	7.35117	8.38311
72.5	25	7.34778	8.42183
72.5	27.5	7.30845	8.44064
72.5	30	7.22793	8.43259
72.5	32.5	7.13417	8.41895
72.5	35	7.02814	8.38764
72.5	37.5	6.90657	8.33495
72.5	40	6.76793	8.26876
72.5	42.5	6.62645	8.20512
72.5	45	6.48853	8.14631
72.5	47.5	6.36293	8.09898
72.5	50	6.24759	8.05789
72.5	52.5	6.1165	8.00382
72.5	55	5.84929	7.79014
72.5	57.5	5.77903	7.76178
72.5	60	5.63058	7.63874
72.5	62.5	5.47607	7.51127
72.5	65	5.33016	7.39594
72.5	67.5	5.19371	7.27903
72.5	70	5.06011	7.15337
72.5	72.5	4.94001	7.03943
72.5	75	4.83	6.95225
72.5	77.5	4.73501	6.87029
72.5	80	4.66269	6.79113
72.5	82.5	4.60146	6.71139
72.5	85	4.57671	6.64837
72.5	87.5	4.55773	6.58744
72.5	90	4.5571	6.54845
72.5	92.5	4.53298	6.49462
72.5	95	4.47649	6.43853
72.5	97.5	4.39651	6.37268
72.5	100	4.28698	6.28974
72.5	102.5	4.14643	6.20257
72.5	105	3.9894	6.1339
72.5	107.5	3.82633	6.07972
72.5	110	3.68557	6.05088
72.5	112.5	3.5399	6.03034
72.5	115	3.40797	6.02879
72.5	117.5	3.30238	6.05089
72.5	120	3.19881	6.07995
72.5	122.5	3.13141	6.12667
72.5	125	3.1024	6.20711
72.5	127.5	3.10233	6.2976
72.5	130	3.11022	6.37559
72.5	132.5	3.12975	6.437
72.5	135	3.15631	6.47284
72.5	137.5	3.18219	6.49274
72.5	140	3.20441	6.48808
72.5	142.5	3.21572	6.47553
72.5	145	3.22502	6.47691
72.5	147.5	3.22861	6.46596
72.5	150	3.22074	6.43447
72.5	152.5	3.1963	6.38474
72.5	155	3.17463	6.33792
72.5	157.5	3.16387	6.30027
72.5	160	3.1726	6.25426
72.5	162.5	3.18068	6.19168
72.5	165	3.18685	6.11684
72.5	167.5	3.18429	6.04617
72.5	170	3.17034	5.9816
72.5	172.5	3.16552	5.92757
72.5	175	3.14802	5.86874
72.5	177.5	3.12282	5.827
72.5	180	3.10457	5.80175
72.5	182.5	3.10025	5.76966
72.5	185	3.11064	5.74629
72.5	187.5	3.14799	5.74034
72.5	190	3.23272	5.75822
72.5	192.5	3.36409	5.80048
72.5	195	3.55142	5.86556
72.5	197.5	3.79349	5.94819
72.5	200	4.06664	6.04559
72.5	202.5	4.37496	6.16985
72.5	205	4.67482	6.29561
72.5	207.5	4.97657	6.44556
72.5	210	5.2606	6.61684
72.5	212.5	5.52762	6.80918
72.5	215	5.78925	7.02865
72.5	217.5	6.04315	7.27041
72.5	220	6.26702	7.51051
72.5	222.5	6.44941	7.74119
72.5	225	6.59021	7.94993
72.5	227.5	6.67913	8.12874
72.5	230	6.71874	8.28928
72.5	232.5	6.71122	8.42811
72.5	235	6.66041	8.53476
72.5	237.5	6.54976	8.58687
72.5	240	6.44038	8.65198
72.5	242.5	6.27983	8.65789
72.5	245	6.07157	8.59
72.5	247.5	5.83408	8.48354
72.5	250	5.60115	8.36797
72.5	252.5	5.32848	8.20579
72.5	255	4.98186	7.98324
72.5	257.5	4.62241	7.71288
72.5	260	4.25766	7.40783
72.5	262.5	3.8908	7.05523
72.5	265	3.56265	6.70559
72.5	267.5	3.24975	6.3368
72.5	270	2.96163	5.95034
72.5	272.5	2.75382	5.62867
72.5	275	2.56877	5.34934
72.5	277.5	2.46436	5.17652
72.5	280	2.35375	5.03407
72.5	282.5	2.31054	4.96964
72.5	285	2.16582	4.96096
72.5	287.5	2.1625	5.0484
72.5	290	2.14591	5.21749
72.5	292.5	2.12594	5.46856
72.5	295	2.11008	5.77587
72.5	297.5	2.11092	6.141
72.5	300	2.1393	6.56161
72.5	302.5	2.26036	7.01227
72.5	305	2.43669	7.39843
72.5	307.5	2.677	7.67271
72.5	310	2.8699	8.01047
72.5	312.5	3.1388	8.21199
72.5	315	3.49261	8.06827
72.5	317.5	3.86687	7.78161
72.5	320	4.20874	7.40503
72.5	322.5	4.35132	6.97349
72.5	325	4.31966	6.55806
72.5	327.5	4.32094	6.30996
72.5	330	4.17148	6.05863
72.5	332.5	4.42422	6.15974
72.5	335	4.38239	6.12246
72.5	337.5	4.60102	6.27368
72.5	340	4.89922	6.50127
72.5	342.5	5.08844	6.67868
72.5	345	5.26587	6.85934
72.5	347.5	5.43261	7.02989
72.5	350	5.59947	7.18741
72.5	352.5	5.75861	7.32638
72.5	355	5.91077	7.45421
72.5	357.5	6.05887	7.56649
70	0	6.60362	8.21617
70	2.5	6.82389	8.34374
70	5	7.02524	8.44921
70	7.5	7.20098	8.5166
70	10	7.35997	8.57723
70	12.5	7.50211	8.64297
70	15	7.64966	8.71823
70	17.5	7.73571	8.76383
70	20	7.6805	8.74291
70	22.5	7.52584	8.63194
70	25	7.44206	8.58195
70	27.5	7.38881	8.57609
70	30	7.34042	8.59393
70	32.5	7.29233	8.63894
70	35	7.26124	8.67712
70	37.5	7.20841	8.68689
70	40	7.14536	8.67794
70	42.5	7.09682	8.67386
70	45	7.04554	8.65745
70	47.5	7.00267	8.65599
70	50	6.95911	8.65424
70	52.5	6.93007	8.65218
70	55	6.90001	8.63524
70	57.5	6.86613	8.60668
70	60	6.80828	8.55058
70	62.5	6.74533	8.48283
70	65	6.64742	8.38874
70	67.5	6.50706	8.26976
70	70	6.34226	8.12243
70	72.5	6.18174	7.9795
70	75	6.0057	7.81947
70	77.5	5.85072	7.65614
70	80	5.72532	7.50009
70	82.5	5.64266	7.37821
70	85	5.6023	7.31067
70	87.5	5.61261	7.28153
70	90	5.62623	7.25262
70	92.5	5.46774	7.09098
70	95	5.4516	7.05712
70	97.5	5.32514	6.93534
70	100	5.18656	6.80037
70	102.5	5.03056	6.6867
70	105	4.8406	6.56297
70	107.5	4.61445	6.3958
70	110	4.37283	6.22345
70	112.5	4.22445	6.17497
70	115	3.9896	6.05353
70	117.5	3.79328	5.98497
70	120	3.62561	5.94771
70	122.5	3.48605	5.93878
70	125	3.3977	5.97989
70	127.5	3.31086	6.03311
70	130	3.19711	6.04053
70	132.5	3.21703	6.16968
70	135	3.16343	6.18514
70	137.5	3.19138	6.24437
70	140	3.17497	6.23228
70	142.5	3.19062	6.25198
70	145	3.1524	6.23063
70	147.5	3.09856	6.19839
70	150	3.04895	6.1607
70	152.5	3.00038	6.11955
70	155	2.96568	6.07634
70	157.5	2.93388	6.03412
70	160	2.91916	5.98904
70	162.5	2.90045	5.93077
70	165	2.89773	5.86637
70	167.5	2.87081	5.7872
70	170	2.83285	5.72418
70	172.5	2.80777	5.65321
70	175	2.78469	5.60398
70	177.5	2.74086	5.56388
70	180	2.67418	5.53907
70	182.5	2.62165	5.52737
70	185	2.58815	5.52958
70	187.5	2.58465	5.53425
70	190	2.63785	5.56311
70	192.5	2.74057	5.61899
70	195	2.91957	5.68609
70	197.5	3.1683	5.77211
70	200	3.48592	5.87555
70	202.5	3.87985	6.00657
70	205	4.30443	6.13636
70	207.5	4.76674	6.30838
70	210	5.20088	6.51581
70	212.5	5.64268	6.78396
70	215	6.06317	7.08604
70	217.5	6.37591	7.33331
70	220	6.71892	7.6448
70	222.5	7.1048	8.01544
70	225	7.41604	8.35353
70	227.5	7.62246	8.62595
70	230	7.75319	8.86449
70	232.5	7.78328	9.03624
70	235	7.76579	9.18094
70	237.5	7.69614	9.29046
70	240	7.56463	9.32368
70	242.5	7.4367	9.36264
70	245	7.25871	9.33307
70	247.5	7.10027	9.30682
70	250	6.89339	9.24587
70	252.5	6.63656	9.14378
70	255	6.34339	9.00328
70	257.5	6.01464	8.78823
70	260	5.65867	8.48154
70	262.5	5.2818	8.08623
70	265	4.93094	7.67333
70	267.5	4.60516	7.23277
70	270	4.29519	6.81403
70	272.5	3.98495	6.41301
70	275	3.69179	6.06568
70	277.5	3.44912	5.81064
70	280	3.2259	5.60096
70	282.5	3.05657	5.476
70	285	2.94287	5.43236
70	287.5	2.84361	5.41279
70	290	2.79755	5.46945
70	292.5	2.76653	5.65432
70	295	2.70503	5.86224
70	297.5	2.61894	6.10132
70	300	2.53449	6.39906
70	302.5	2.49699	6.73658
70	305	2.58603	7.12506
70	307.5	2.43864	7.32803
70	310	2.62468	7.5745
70	312.5	2.62904	7.5743
70	315	2.74263	7.42664
70	317.5	2.86329	7.0733
70	320	2.95042	6.65282
70	322.5	2.91462	6.28317
70	325	2.88627	5.98181
70	327.5	3.05909	5.86149
70	330	3.23772	5.82072
70	332.5	3.45177	5.92131
70	335	3.38956	5.8959
70	337.5	3.90484	6.18175
70	340	4.4256	6.49846
70	342.5	4.77986	6.7558
70	345	5.09348	7.0028
70	347.5	5.36652	7.24121
70	350	5.6191	7.46319
70	352.5	5.86274	7.66581
70	355	6.10871	7.86425
70	357.5	6.35512	8.04474
67.5	0	7.25412	8.93539
67.5	2.5	7.4797	9.07119
67.5	5	7.67086	9.16167
67.5	7.5	7.81245	9.1979
67.5	10	7.91918	9.20825
67.5	12.5	8.01194	9.20709
67.5	15	8.08888	9.23643
67.5	17.5	7.85531	8.99309
67.5	20	7.4348	8.58013
67.5	22.5	7.38907	8.58623
67.5	25	7.31411	8.57421
67.5	27.5	7.28154	8.60102
67.5	30	7.23457	8.60682
67.5	32.5	7.28936	8.69564
67.5	35	7.27503	8.72943
67.5	37.5	7.30488	8.80523
67.5	40	7.30871	8.83846
67.5	42.5	7.43908	8.96656
67.5	45	7.46004	8.98989
67.5	47.5	7.54043	9.06802
67.5	50	7.58624	9.11206
67.5	52.5	7.68007	9.21457
67.5	55	7.75265	9.28371
67.5	57.5	7.81756	9.33334
67.5	60	7.84424	9.34868
67.5	62.5	7.82236	9.33144
67.5	65	7.72431	9.26522
67.5	67.5	7.51968	9.06455
67.5	70	7.47877	9.05962
67.5	72.5	7.32736	8.94527
67.5	75	7.16647	8.78609
67.5	77.5	7.03887	8.6279
67.5	80	6.90032	8.44326
67.5	82.5	6.78066	8.27146
67.5	85	6.6915	8.13363
67.5	87.5	6.6354	8.04608
67.5	90	6.55658	7.93808
67.5	92.5	6.5276	7.91545
67.5	95	6.34829	7.75078
67.5	97.5	6.21141	7.62546
67.5	100	5.9944	7.43533
67.5	102.5	5.81834	7.31841
67.5	105	5.57	7.13749
67.5	107.5	5.34488	6.96893
67.5	110	5.06939	6.74821
67.5	112.5	4.79414	6.52032
67.5	115	4.54998	6.30881
67.5	117.5	4.32669	6.14629
67.5	120	4.11915	6.0189
67.5	122.5	3.90535	5.90237
67.5	125	3.74609	5.83979
67.5	127.5	3.53778	5.76806
67.5	130	3.27741	5.69817
67.5	132.5	3.18829	5.76964
67.5	135	3.15253	5.84506
67.5	137.5	3.08469	5.91563
67.5	140	2.92076	5.8541
67.5	142.5	2.89116	5.8721
67.5	145	2.86934	5.87478
67.5	147.5	2.80564	5.85591
67.5	150	2.71974	5.8412
67.5	152.5	2.64396	5.79944
67.5	155	2.58199	5.75825
67.5	157.5	2.53134	5.70683
67.5	160	2.4885	5.62689
67.5	162.5	2.44808	5.57916
67.5	165	2.36431	5.49125
67.5	167.5	2.3342	5.44619
67.5	170	2.2958	5.38007
67.5	172.5	2.25023	5.34837
67.5	175	2.18424	5.28221
67.5	177.5	2.18614	5.21639
67.5	180	2.07959	5.18854
67.5	182.5	2.03593	5.19852
67.5	185	2.02341	5.246
67.5	187.5	2.04727	5.31494
67.5	190	2.10845	5.3947
67.5	192.5	2.21621	5.49923
67.5	195	2.37624	5.64626
67.5	197.5	2.64354	5.79718
67.5	200	2.94379	5.91619
67.5	202.5	3.32761	6.07209
67.5	205	3.73512	6.14094
67.5	207.5	4.16493	6.25517
67.5	210	4.65303	6.43483
67.5	212.5	5.10859	6.60072
67.5	215	5.56987	6.85431
67.5	217.5	6.05137	7.1548
67.5	220	6.44957	7.41619
67.5	222.5	6.88386	7.74517
67.5	225	7.25516	8.06165
67.5	227.5	7.66135	8.44813
67.5	230	7.98356	8.82483
67.5	232.5	8.20545	9.16314
67.5	235	8.30367	9.41658
67.5	237.5	8.30687	9.5913
67.5	240	8.27029	9.72428
67.5	242.5	8.15373	9.7628
67.5	245	8.07641	9.84223
67.5	247.5	7.89496	9.80115
67.5	250	7.71773	9.77083
67.5	252.5	7.51387	9.74333
67.5	255	7.27872	9.66269
67.5	257.5	7.03959	9.53155
67.5	260	6.7855	9.33048
67.5	262.5	6.50503	9.07047
67.5	265	6.16497	8.69395
67.5	267.5	5.78314	8.19094
67.5	270	5.41187	7.67234
67.5	272.5	5.04978	7.19784
67.5	275	4.69045	6.76775
67.5	277.5	4.38734	6.46345
67.5	280	4.10041	6.22016
67.5	282.5	3.89872	6.04166
67.5	285	3.77903	5.95443
67.5	287.5	3.71312	5.92914
67.5	290	3.68392	5.95221
67.5	292.5	3.66724	6.02683
67.5	295	3.43463	6.04984
67.5	297.5	3.34675	6.24612
67.5	300	3.19769	6.44724
67.5	302.5	3.06604	6.70707
67.5	305	2.97306	6.946
67.5	307.5	2.83455	7.05361
67.5	310	2.81022	7.19151
67.5	312.5	2.73198	7.06405
67.5	315	2.60446	6.74521
67.5	317.5	2.18137	6.39779
67.5	320	1.92371	6.08027
67.5	322.5	2.12815	5.93027
67.5	325	1.4189	5.61456
67.5	327.5	2.04637	5.6331
67.5	330	2.43619	5.84086
67.5	332.5	2.98467	6.1638
67.5	335	3.5406	6.48374
67.5	337.5	4.10161	6.77996
67.5	340	4.63016	7.05709
67.5	342.5	5.10192	7.32936
67.5	345	5.50417	7.6023
67.5	347.5	5.8537	7.87658
67.5	350	6.16361	8.13956
67.5	352.5	6.45093	8.37434
67.5	355	6.72441	8.58462
67.5	357.5	6.99878	8.77411
65	0	7.90022	9.64172
65	2.5	8.07529	9.71077
65	5	8.248	9.75134
65	7.5	8.36824	9.74452
65	10	8.36987	9.63145
65	12.5	8.41108	9.61095
65	15	7.90979	9.13263
65	17.5	7.69696	8.93677
65	20	7.53812	8.81986
65	22.5	7.44038	8.77308
65	25	7.37518	8.75214
65	27.5	7.31767	8.73741
65	30	7.31422	8.76868
65	32.5	7.40221	8.88051
65	35	7.49681	8.99199
65	37.5	7.57045	9.0742
65	40	7.68441	9.17935
65	42.5	7.73419	9.21317
65	45	7.86019	9.30883
65	47.5	7.96568	9.38109
65	50	8.04599	9.44581
65	52.5	8.19201	9.57684
65	55	8.30972	9.6743
65	57.5	8.42428	9.7953
65	60	8.30608	9.70202
65	62.5	8.39766	9.79354
65	65	8.37319	9.79275
65	67.5	8.31235	9.77563
65	70	8.25291	9.75148
65	72.5	8.20895	9.71364
65	75	8.14608	9.6375
65	77.5	8.09345	9.54883
65	80	7.99989	9.40519
65	82.5	7.89957	9.24772
65	85	7.78971	9.07669
65	87.5	7.71355	8.96624
65	90	7.5373	8.79505
65	92.5	7.44007	8.70955
65	95	7.32996	8.62295
65	97.5	7.0992	8.42852
65	100	6.9074	8.28239
65	102.5	6.70414	8.14016
65	105	6.44893	7.93502
65	107.5	6.23384	7.75417
65	110	5.99814	7.52482
65	112.5	5.74075	7.2553
65	115	5.48696	6.98333
65	117.5	5.24409	6.73583
65	120	4.97527	6.49516
65	122.5	4.65719	6.23789
65	125	4.32932	5.98905
65	127.5	4.02661	5.80885
65	130	3.61555	5.58756
65	132.5	3.29393	5.49082
65	135	3.08554	5.48668
65	137.5	2.93542	5.5106
65	140	2.77904	5.52503
65	142.5	2.60207	5.49094
65	145	2.46003	5.53182
65	147.5	2.28488	5.56627
65	150	2.11736	5.56133
65	152.5	2.07065	5.55939
65	155	1.99503	5.53663
65	157.5	1.93365	5.49321
65	160	1.89056	5.41209
65	162.5	1.86573	5.31988
65	165	1.82244	5.26254
65	167.5	1.78732	5.21679
65	170	1.69335	5.17381
65	172.5	1.67501	5.13335
65	175	1.60006	5.1367
65	177.5	1.56152	5.13819
65	180	1.53659	5.14517
65	182.5	1.52224	5.15039
65	185	1.54943	5.18037
65	187.5	1.53597	5.2441
65	190	1.59873	5.32635
65	192.5	1.67987	5.4392
65	195	1.77762	5.59652
65	197.5	1.93512	5.81691
65	200	2.13853	5.97323
65	202.5	2.41359	6.11488
65	205	2.78978	6.18428
65	207.5	3.22725	6.25315
65	210	3.6876	6.3631
65	212.5	4.12553	6.48978
65	215	4.70307	6.64758
65	217.5	5.13924	6.74117
65	220	5.61732	6.9223
65	222.5	5.96143	7.09668
65	225	6.46101	7.44081
65	227.5	6.97109	7.82717
65	230	7.3815	8.18342
65	232.5	7.90033	8.72173
65	235	8.26078	9.18594
65	237.5	8.45709	9.53636
65	240	8.57843	9.82457
65	242.5	8.5674	9.97774
65	245	8.52478	10.1023
65	247.5	8.4204	10.1571
65	250	8.29338	10.1739
65	252.5	8.17511	10.195
65	255	8.03122	10.1749
65	257.5	7.86056	10.0916
65	260	7.65532	9.96079
65	262.5	7.42027	9.78465
65	265	7.11951	9.49664
65	267.5	6.76525	9.0617
65	270	6.41151	8.55109
65	272.5	6.06777	8.04922
65	275	5.76958	7.62768
65	277.5	5.53003	7.29378
65	280	5.29598	7.01033
65	282.5	5.11148	6.80791
65	285	4.95249	6.70195
65	287.5	4.81529	6.65065
65	290	4.70533	6.6221
65	292.5	4.56721	6.59
65	295	4.41168	6.60562
65	297.5	4.24624	6.6525
65	300	4.07059	6.76253
65	302.5	3.86414	6.88257
65	305	3.65879	7.02657
65	307.5	3.50637	7.13353
65	310	3.43383	7.1377
65	312.5	3.32203	6.83489
65	315	2.88972	6.42971
65	317.5	1.90885	5.90909
65	320	1.9741	5.69463
65	322.5	2.06579	5.75099
65	325	2.32773	6.02174
65	327.5	2.76302	6.39171
65	330	3.27016	6.81609
65	332.5	3.78485	7.20918
65	335	4.33403	7.55275
65	337.5	5.03588	7.93259
65	340	5.63403	8.13253
65	342.5	6.09376	8.32791
65	345	6.42286	8.56086
65	347.5	6.8258	8.88748
65	350	7.14433	9.13655
65	352.5	7.37989	9.30171
65	355	7.57226	9.44902
65	357.5	7.73512	9.5599
62.5	0	8.39915	10.1499
62.5	2.5	8.33568	10.0398
62.5	5	8.3942	9.98224
62.5	7.5	8.55623	9.95029
62.5	10	7.98231	9.36888
62.5	12.5	7.84902	9.17953
62.5	15	7.68244	9.03312
62.5	17.5	7.55239	8.92694
62.5	20	7.48831	8.91196
62.5	22.5	7.39173	8.85249
62.5	25	7.35148	8.81768
62.5	27.5	7.38897	8.88181
62.5	30	7.46192	8.97823
62.5	32.5	7.51902	9.03157
62.5	35	7.6458	9.14642
62.5	37.5	7.74808	9.23822
62.5	40	7.8999	9.36351
62.5	42.5	8.04726	9.46968
62.5	45	8.20851	9.57695
62.5	47.5	8.34874	9.67398
62.5	50	8.4907	9.79503
62.5	52.5	8.60878	9.89578
62.5	55	8.72035	9.97542
62.5	57.5	8.84673	10.1036
62.5	60	8.71112	9.99744
62.5	62.5	8.89029	10.1693
62.5	65	8.89358	10.1961
62.5	67.5	8.90307	10.2338
62.5	70	8.91907	10.2818
62.5	72.5	8.94292	10.3268
62.5	75	8.93941	10.3122
62.5	77.5	8.93532	10.2721
62.5	80	8.93248	10.223
62.5	82.5	8.91535	10.1731
62.5	85	8.87972	10.1062
62.5	87.5	8.81915	10.0193
62.5	90	8.78533	9.97583
62.5	92.5	8.70451	9.91083
62.5	95	8.50422	9.73176
62.5	97.5	8.32929	9.56611
62.5	100	8.0945	9.366
62.5	102.5	7.8647	9.17369
62.5	105	7.57768	8.92438
62.5	107.5	7.35606	8.72421
62.5	110	7.14017	8.52455
62.5	112.5	6.92591	8.29339
62.5	115	6.65833	7.99231
62.5	117.5	6.33076	7.64857
62.5	120	5.9152	7.25379
62.5	122.5	5.52406	6.88953
62.5	125	5.12953	6.53661
62.5	127.5	4.70153	6.19977
62.5	130	4.23395	5.87658
62.5	132.5	3.75648	5.56495
62.5	135	3.30147	5.32208
62.5	137.5	2.86811	5.17215
62.5	140	2.439	5.06368
62.5	142.5	1.98865	5.06117
62.5	145	1.74483	5.1511
62.5	147.5	1.56276	5.26303
62.5	150	1.43463	5.31818
62.5	152.5	1.43064	5.38457
62.5	155	1.46187	5.36202
62.5	157.5	1.47443	5.34081
62.5	160	1.42814	5.35307
62.5	162.5	1.43046	5.30612
62.5	165	1.44893	5.25147
62.5	167.5	1.40824	5.15909
62.5	170	1.46345	5.03957
62.5	172.5	1.33202	5.11884
62.5	175	1.32856	5.13833
62.5	177.5	1.34872	5.17571
62.5	180	1.34508	5.22385
62.5	182.5	1.36356	5.28777
62.5	185	1.39159	5.36216
62.5	187.5	1.44823	5.4917
62.5	190	1.51234	5.62338
62.5	192.5	1.57124	5.75522
62.5	195	1.63461	5.91333
62.5	197.5	1.68632	6.0781
62.5	200	1.68357	6.22897
62.5	202.5	1.75268	6.30884
62.5	205	1.82999	6.29403
62.5	207.5	1.99407	6.26384
62.5	210	2.17054	6.51745
62.5	212.5	2.5063	6.35108
62.5	215	3.42427	6.78263
62.5	217.5	3.96793	6.44819
62.5	220	4.45081	6.43217
62.5	222.5	4.98358	6.75923
62.5	225	5.72269	7.28408
62.5	227.5	6.43085	7.7182
62.5	230	7.18573	8.19926
62.5	232.5	7.77004	8.59043
62.5	235	7.8565	8.67223
62.5	237.5	8.36276	9.26538
62.5	240	8.63086	9.70283
62.5	242.5	8.84584	10.0647
62.5	245	8.96202	10.352
62.5	247.5	8.99903	10.5527
62.5	250	8.95278	10.6527
62.5	252.5	8.84884	10.6568
62.5	255	8.73635	10.659
62.5	257.5	8.59501	10.6176
62.5	260	8.4041	10.5024
62.5	262.5	8.1933	10.3514
62.5	265	7.96633	10.1433
62.5	267.5	7.71756	9.81921
62.5	270	7.45615	9.40267
62.5	272.5	7.19681	8.96009
62.5	275	6.96175	8.55447
62.5	277.5	6.75824	8.20883
62.5	280	6.5998	7.93774
62.5	282.5	6.43875	7.7343
62.5	285	6.27938	7.59108
62.5	287.5	6.1182	7.47556
62.5	290	5.95435	7.40142
62.5	292.5	5.7807	7.31049
62.5	295	5.64023	7.29983
62.5	297.5	5.47632	7.30994
62.5	300	5.30453	7.37325
62.5	302.5	5.08265	7.42383
62.5	305	4.79957	7.44055
62.5	307.5	4.52262	7.41826
62.5	310	4.3873	7.40512
62.5	312.5	4.39479	7.27957
62.5	315	3.96742	7.04386
62.5	317.5	3.47221	6.45383
62.5	320	3.92022	6.69795
62.5	322.5	4.30982	7.14851
62.5	325	4.68346	7.62938
62.5	327.5	5.07654	8.08984
62.5	330	5.46673	8.48233
62.5	332.5	5.84672	8.82331
62.5	335	6.19908	9.10793
62.5	337.5	6.54183	9.31034
62.5	340	6.93581	9.49347
62.5	342.5	7.33744	9.67165
62.5	345	7.69975	9.84728
62.5	347.5	8.00763	10.0078
62.5	350	8.2468	10.1572
62.5	352.5	8.42295	10.2735
62.5	355	8.47729	10.3116
62.5	357.5	8.46529	10.2625
60	0	8.98587	10.6354
60	2.5	8.67493	10.3333
60	5	8.50952	10.1238
60	7.5	8.28296	9.82285
60	10	7.87356	9.37585
60	12.5	7.83925	9.31565
60	15	7.71818	9.1922
60	17.5	7.63654	9.12534
60	20	7.60772	9.11606
60	22.5	7.6047	9.12407
60	25	7.59464	9.10777
60	27.5	7.61179	9.11851
60	30	7.63887	9.11797
60	32.5	7.72918	9.18117
60	35	7.79385	9.23528
60	37.5	7.91771	9.34719
60	40	8.03983	9.44658
60	42.5	8.18039	9.54387
60	45	8.34986	9.65208
60	47.5	8.54191	9.79728
60	50	8.72582	9.94048
60	52.5	8.86179	10.0495
60	55	9.0065	10.1625
60	57.5	9.17911	10.3264
60	60	9.1289	10.2904
60	62.5	9.27161	10.4487
60	65	9.33211	10.521
60	67.5	9.40437	10.6126
60	70	9.48605	10.7216
60	72.5	9.54565	10.8036
60	75	9.6295	10.8723
60	77.5	9.69831	10.9023
60	80	9.7982	10.9569
60	82.5	9.89075	11.0153
60	85	9.97184	11.0712
60	87.5	10.0322	11.1172
60	90	10.0913	11.1637
60	92.5	10.0365	11.1323
60	95	9.92084	11.0398
60	97.5	9.73108	10.8698
60	100	9.50648	10.6789
60	102.5	9.17178	10.3874
60	105	8.80881	10.0555
60	107.5	8.46176	9.72146
60	110	8.15538	9.43306
60	112.5	7.88095	9.197
60	115	7.47822	8.86353
60	117.5	7.00254	8.40129
60	120	6.51696	7.98759
60	122.5	5.96871	7.46784
60	125	5.47234	6.9971
60	127.5	4.99985	6.55527
60	130	4.54109	6.16323
60	132.5	4.06559	5.79795
60	135	3.5429	5.43095
60	137.5	2.9022	5.09593
60	140	2.3885	4.93365
60	142.5	1.8707	4.84941
60	145	1.60549	4.90854
60	147.5	1.46889	5.0527
60	150	1.45637	5.21175
60	152.5	1.52313	5.31611
60	155	1.55484	5.45758
60	157.5	1.68689	5.47829
60	160	1.78172	5.45727
60	162.5	1.6918	5.42034
60	165	1.62835	5.43746
60	167.5	1.56203	5.39606
60	170	1.55026	5.37088
60	172.5	1.51611	5.38261
60	175	1.56549	5.37787
60	177.5	1.64038	5.4026
60	180	1.74755	5.46901
60	182.5	1.87721	5.5771
60	185	2.01005	5.72715
60	187.5	2.11679	5.88257
60	190	2.18679	6.06682
60	192.5	2.22234	6.2561
60	195	2.19716	6.4121
60	197.5	2.12999	6.51456
60	200	2.14982	6.58058
60	202.5	1.91763	6.68973
60	205	1.8176	6.61128
60	207.5	1.56333	6.68205
60	210	1.52037	6.74815
60	212.5	1.66601	6.90014
60	215	2.01475	7.16633
60	217.5	2.60595	7.37082
60	220	3.95421	7.68893
60	222.5	5.08068	8.09483
60	225	5.60864	8.1461
60	227.5	6.53374	8.4771
60	230	7.23558	8.65999
60	232.5	8.09073	9.09523
60	235	8.42069	9.23863
60	237.5	8.85088	9.64355
60	240	9.11863	9.99601
60	242.5	9.30947	10.3123
60	245	9.55667	10.725
60	247.5	9.69462	11.0314
60	250	9.71584	11.2208
60	252.5	9.61799	11.2593
60	255	9.49234	11.2407
60	257.5	9.39255	11.2222
60	260	9.30185	11.1819
60	262.5	9.21263	11.1136
60	265	9.1234	11.0202
60	267.5	8.95639	10.7978
60	270	8.75002	10.4338
60	272.5	8.54671	10.031
60	275	8.34787	9.64726
60	277.5	8.18043	9.31082
60	280	8.05657	9.06532
60	282.5	7.97069	8.90342
60	285	7.87558	8.77807
60	287.5	7.75556	8.67621
60	290	7.64271	8.61273
60	292.5	7.48723	8.52373
60	295	7.26048	8.40831
60	297.5	6.95751	8.29485
60	300	6.74391	8.29533
60	302.5	6.53124	8.28196
60	305	6.34469	8.31836
60	307.5	6.19858	8.39359
60	310	6.10817	8.49095
60	312.5	6.13941	8.53318
60	315	6.49349	8.76644
60	317.5	6.44221	8.72871
60	320	6.98009	9.2028
60	322.5	7.42022	9.7101
60	325	7.78694	10.149
60	327.5	8.10688	10.4729
60	330	8.39051	10.7361
60	332.5	8.64067	10.9667
60	335	8.83186	11.1223
60	337.5	8.9907	11.193
60	340	9.12435	11.2144
60	342.5	9.27607	11.2379
60	345	9.3988	11.2528
60	347.5	9.50081	11.2548
60	350	9.56704	11.2509
60	352.5	9.57717	11.2258
60	355	9.48606	11.1113
60	357.5	9.27912	10.9059
57.5	0	9.47396	11.0026
57.5	2.5	9.17816	10.7567
57.5	5	8.89456	10.4713
57.5	7.5	8.63521	10.1736
57.5	10	8.41841	9.946
57.5	12.5	8.34032	9.85091
57.5	15	8.10925	9.60858
57.5	17.5	8.05773	9.54297
57.5	20	7.97152	9.46953
57.5	22.5	7.88551	9.41065
57.5	25	7.8669	9.37094
57.5	27.5	7.78084	9.24663
57.5	30	7.74698	9.20132
57.5	32.5	7.74938	9.20018
57.5	35	7.7395	9.16067
57.5	37.5	7.78534	9.20263
57.5	40	7.91564	9.30995
57.5	42.5	8.09254	9.42513
57.5	45	8.2816	9.53179
57.5	47.5	8.46937	9.65362
57.5	50	8.65661	9.79271
57.5	52.5	8.84352	9.94778
57.5	55	9.05739	10.1325
57.5	57.5	9.29999	10.3401
57.5	60	9.35203	10.396
57.5	62.5	9.55597	10.6015
57.5	65	9.65393	10.7126
57.5	67.5	9.75059	10.8376
57.5	70	9.84037	10.9592
57.5	72.5	9.97018	11.109
57.5	75	10.0778	11.1967
57.5	77.5	10.2404	11.3109
57.5	80	10.4077	11.4229
57.5	82.5	10.6185	11.569
57.5	85	10.8666	11.7743
57.5	87.5	11.1079	11.9865
57.5	90	11.2837	12.1382
57.5	92.5	11.3913	12.2591
57.5	95	11.3826	12.2884
57.5	97.5	11.2382	12.1981
57.5	100	10.9002	11.9489
57.5	102.5	10.4002	11.5468
57.5	105	9.84793	11.0951
57.5	107.5	9.23844	10.5577
57.5	110	8.58766	10.0508
57.5	112.5	8.04069	9.62912
57.5	115	7.14606	8.93997
57.5	117.5	6.5012	8.42618
57.5	120	5.84535	7.84202
57.5	122.5	5.30035	7.3028
57.5	125	4.80791	6.82254
57.5	127.5	4.40103	6.38208
57.5	130	4.0971	6.02813
57.5	132.5	3.82074	5.76322
57.5	135	3.535	5.53661
57.5	137.5	3.20371	5.29339
57.5	140	2.87425	5.17636
57.5	142.5	2.57668	5.10219
57.5	145	2.38665	5.1511
57.5	147.5	2.26934	5.27933
57.5	150	2.24973	5.46122
57.5	152.5	2.32226	5.65632
57.5	155	2.43097	5.80684
57.5	157.5	2.56871	5.81072
57.5	160	2.67364	5.80893
57.5	162.5	2.40039	5.8168
57.5	165	2.3838	5.8265
57.5	167.5	2.37505	5.84538
57.5	170	2.44181	5.86546
57.5	172.5	2.57099	5.9185
57.5	175	2.73424	5.95706
57.5	177.5	2.89707	6.00998
57.5	180	3.07453	6.08474
57.5	182.5	3.26324	6.20862
57.5	185	3.446	6.36881
57.5	187.5	3.61659	6.60739
57.5	190	3.74912	6.8425
57.5	192.5	3.82012	7.05281
57.5	195	3.85652	7.22308
57.5	197.5	3.84179	7.34221
57.5	200	3.78824	7.4336
57.5	202.5	3.79249	7.48338
57.5	205	3.74671	7.55029
57.5	207.5	3.78931	7.63214
57.5	210	3.98637	7.8144
57.5	212.5	4.14491	8.02403
57.5	215	4.27775	8.25258
57.5	217.5	4.46246	8.46996
57.5	220	4.73336	8.6777
57.5	222.5	5.16336	8.92983
57.5	225	5.93455	9.3133
57.5	227.5	7.11369	9.87684
57.5	230	7.64738	9.64786
57.5	232.5	8.26014	9.62634
57.5	235	8.90096	9.85186
57.5	237.5	8.98366	9.78002
57.5	240	9.64605	10.4267
57.5	242.5	9.9679	10.8402
57.5	245	10.1621	11.194
57.5	247.5	10.204	11.3956
57.5	250	10.2683	11.6536
57.5	252.5	10.2595	11.7857
57.5	255	10.1932	11.8283
57.5	257.5	10.1021	11.7997
57.5	260	9.95915	11.6776
57.5	262.5	9.86712	11.5655
57.5	265	9.83831	11.4914
57.5	267.5	9.86181	11.4531
57.5	270	9.82577	11.2747
57.5	272.5	9.76058	11.0238
57.5	275	9.64992	10.7349
57.5	277.5	9.50715	10.437
57.5	280	9.3811	10.1936
57.5	282.5	9.3073	10.0418
57.5	285	9.19406	9.89151
57.5	287.5	9.13868	9.84265
57.5	290	9.04097	9.77658
57.5	292.5	8.93881	9.71536
57.5	295	8.77591	9.62348
57.5	297.5	8.56132	9.54949
57.5	300	8.4861	9.61016
57.5	302.5	8.35402	9.65736
57.5	305	8.30288	9.81823
57.5	307.5	8.32694	10.0424
57.5	310	8.43027	10.3183
57.5	312.5	8.66728	10.6703
57.5	315	9.06073	11.0885
[truncated: 8,513 more rows]

## Sheet: fig5d_ice-to-t
latitude	longitude
77.5	160
85	-117.5
85	122.5
77.5	152.5
77.5	-177.5
77.5	-147.5
70	-137.5
62.5	-132.5
55	-130
55	-117.5
47.5	-112.5
40	-112.5
32.5	-117.5
30	105

[truncated: 8 more sheets: fig5d_t-to-ice, fig5d_wind, fig5e_ice-to-t, fig5e_t-to-ice, fig5e_wind, fig5f_ice-to-t, fig5f_t-to-ice, fig5f_wind]
