# Supplementary material for: Arctic weather variability and connectivity
Source: Nat Commun. 2023 Oct 18;14:6574. doi: 10.1038/s41467-023-42351-x (PMC10584854; doi:10.1038/s41467-023-42351-x)
Supplement: Supplementary file 3 — Supplmentary Data 1 [file 41467_2023_42351_MOESM3_ESM.zip › fig2.xlsx]

## Sheet: fig2a
x	y	z[x]	z[y]
1	1	0.954483	0.954483
0.951057	0.809017	0.353334	0.324926
0.809017	0.309017	0.655277	0.555277
0.587785	-0.309017	0.836055	0.656695
0.309017	-0.809017	0.339958	0.116351
-4.90478e-16	-1	0.68948	0.48948
-0.309017	-0.809017	0.300152	0.200152
-0.587785	-0.309017	0.635568	0.691321
-0.809017	0.309017	0.00588505	0.229492
-0.951057	0.809017	0.313438	0.665452
-1	1	0.50897	0.90897
-0.951057	0.809017	0.116341	0.468356
-0.809017	0.309017	0.556717	0.780324
-0.587785	-0.309017	0.160529	0.216283
-0.309017	-0.809017	0.627598	0.527598
3.92073e-15	-1	0.362174	0.162174
0.309017	-0.809017	0.815007	0.5914
0.587785	-0.309017	0.284982	0.105621
0.809017	0.309017	0.66487	0.56487
0.951057	0.809017	0.899754	0.871346
1	1	0.504872	0.504872
0.951057	0.809017	0.907227	0.878819
0.809017	0.309017	0.444435	0.344435
0.587785	-0.309017	0.812124	0.632764
0.309017	-0.809017	0.409647	0.186041
6.85988e-15	-1	0.747079	0.547079
-0.309017	-0.809017	0.125994	0.0259939
-0.587785	-0.309017	0.428551	0.484304
-0.809017	0.309017	0.496796	0.720403
-0.951057	0.809017	0.252138	0.604153
-1	1	0.551481	0.951481
-0.951057	0.809017	-0.0170209	0.334994
-0.809017	0.309017	0.353844	0.577451
-0.587785	-0.309017	0.578915	0.634668
-0.309017	-0.809017	0.280693	0.180693
-3.42963e-15	-1	0.744293	0.544293
0.309017	-0.809017	0.258748	0.0351417
0.587785	-0.309017	0.681708	0.502348
0.809017	0.309017	0.793812	0.693812
0.951057	0.809017	0.694529	0.666121
1	1	0.908309	0.908309
0.951057	0.809017	0.498702	0.470294
0.809017	0.309017	0.882027	0.782027
0.587785	-0.309017	0.390477	0.211117
0.309017	-0.809017	0.745094	0.521487
-6.18981e-19	-1	0.378795	0.178795
-0.309017	-0.809017	0.696061	0.596061
-0.587785	-0.309017	0.0341257	0.0898794
-0.809017	0.309017	0.305305	0.528911
-0.951057	0.809017	0.548397	0.900412
-1	1	0.0153857	0.415386
-0.951057	0.809017	0.407897	0.759912
-0.809017	0.309017	0.411774	0.63538
-0.587785	-0.309017	0.49933	0.555084
-0.309017	-0.809017	0.474756	0.374756
-3.67456e-15	-1	0.67142	0.47142
0.309017	-0.809017	0.471877	0.248271
0.587785	-0.309017	0.877075	0.697715
0.809017	0.309017	0.307851	0.207851
0.951057	0.809017	0.643875	0.615467
1	1	0.946321	0.946321
0.951057	0.809017	0.380505	0.352097
0.809017	0.309017	0.712913	0.612913
0.587785	-0.309017	0.769095	0.589734
0.309017	-0.809017	0.521265	0.297658
7.34974e-15	-1	0.743206	0.543206
-0.309017	-0.809017	0.138694	0.0386935
-0.587785	-0.309017	0.453386	0.50914
-0.809017	0.309017	0.459394	0.683001
-0.951057	0.809017	0.337378	0.689393
-1	1	0.482674	0.882674
-0.951057	0.809017	0.190242	0.542256
-0.809017	0.309017	0.596382	0.819988
-0.587785	-0.309017	0.0330343	0.088788
-0.309017	-0.809017	0.402724	0.302724
-3.91949e-15	-1	0.740222	0.540222
0.309017	-0.809017	0.271987	0.0483801
0.587785	-0.309017	0.706413	0.527053
0.809017	0.309017	0.752387	0.652387
0.951057	0.809017	0.777681	0.749274
1	1	0.793061	0.793061
0.951057	0.809017	0.773167	0.744759
0.809017	0.309017	0.762808	0.662808
0.587785	-0.309017	0.685643	0.506283
0.309017	-0.809017	0.687602	0.463995
7.59467e-15	-1	0.517822	0.317822
-0.309017	-0.809017	0.632257	0.532257
-0.587785	-0.309017	0.231702	0.287456
-0.809017	0.309017	0.585967	0.809574
-0.951057	0.809017	-0.00469695	0.347318
-1	1	0.341481	0.741481
-0.951057	0.809017	0.474709	0.826724
-0.809017	0.309017	0.264828	0.488435
-0.587785	-0.309017	0.639074	0.694828
-0.309017	-0.809017	0.0940643	-0.00593574
-4.16442e-15	-1	0.476897	0.276897
0.309017	-0.809017	0.793716	0.570109
0.587785	-0.309017	0.354269	0.174909
0.809017	0.309017	0.795155	0.695155
0.951057	0.809017	0.691561	0.663153
1	1	0.911209	0.911209
0.951057	0.809017	0.490168	0.46176
0.809017	0.309017	0.874262	0.774262
0.587785	-0.309017	0.413813	0.234452
0.309017	-0.809017	0.77068	0.547073
7.8396e-15	-1	0.306828	0.106828
-0.309017	-0.809017	0.656962	0.556962
-0.587785	-0.309017	0.15979	0.215543
-0.809017	0.309017	0.526739	0.750345
-0.951057	0.809017	0.17432	0.526335
-1	1	0.554025	0.954025
-0.951057	0.809017	-0.0255448	0.32647
-0.809017	0.309017	0.335133	0.55874
-0.587785	-0.309017	0.597809	0.653563
-0.309017	-0.809017	0.225782	0.125782
-4.40935e-15	-1	0.699974	0.499974
0.309017	-0.809017	0.394377	0.170771
0.587785	-0.309017	0.855962	0.676602
0.809017	0.309017	0.377842	0.277842
0.951057	0.809017	0.789464	0.761056
1	1	0.771418	0.771418
0.951057	0.809017	0.810637	0.782229
0.809017	0.309017	0.691013	0.591013
0.587785	-0.309017	0.798255	0.618894
0.309017	-0.809017	0.447545	0.223938
9.79098e-16	-1	0.759034	0.559034
-0.309017	-0.809017	0.0858948	-0.0141052
-0.587785	-0.309017	0.340076	0.39583
-0.809017	0.309017	0.582419	0.806026
-0.951057	0.809017	0.00696517	0.35898
-1	1	0.364597	0.764597
-0.951057	0.809017	0.4411	0.793115
-0.809017	0.309017	0.344048	0.567655
-0.587785	-0.309017	0.589222	0.644975
-0.309017	-0.809017	0.251159	0.151159
2.45115e-15	-1	0.724016	0.524016
0.309017	-0.809017	0.323118	0.0995109
0.587785	-0.309017	0.786197	0.606836
0.809017	0.309017	0.579008	0.479008
0.951057	0.809017	0.948805	0.920397
1	1	0.349199	0.349199
0.951057	0.809017	0.651432	0.623024
0.809017	0.309017	0.904001	0.804001
0.587785	-0.309017	0.321337	0.141976
0.309017	-0.809017	0.638917	0.41531
8.32946e-15	-1	0.610996	0.410996
-0.309017	-0.809017	0.48673	0.38673
-0.587785	-0.309017	0.537648	0.593402
-0.809017	0.309017	0.28883	0.512437
-0.951057	0.809017	0.557611	0.909626
-1	1	-0.014656	0.385344
-0.951057	0.809017	0.350922	0.702937
-0.809017	0.309017	0.503583	0.72719
-0.587785	-0.309017	0.3079	0.363654
-0.309017	-0.809017	0.695118	0.595118
-4.89921e-15	-1	0.154883	-0.0451173
0.309017	-0.809017	0.536412	0.312805
0.587785	-0.309017	0.851117	0.671756
0.809017	0.309017	0.393309	0.293309
0.951057	0.809017	0.815356	0.786948
1	1	0.719221	0.719221
0.951057	0.809017	0.882696	0.854288
0.809017	0.309017	0.515453	0.415453
0.587785	-0.309017	0.867352	0.687992
0.309017	-0.809017	0.240609	0.017002
1.46896e-15	-1	0.527596	0.327596
-0.309017	-0.809017	0.620863	0.520863
-0.587785	-0.309017	0.262918	0.318672
-0.809017	0.309017	0.596386	0.819993
-0.951057	0.809017	-0.0396338	0.312381
-1	1	0.264495	0.664495
-0.951057	0.809017	0.550031	0.902045
-0.809017	0.309017	0.0483149	0.271922
-0.587785	-0.309017	0.471181	0.526935
-0.309017	-0.809017	0.528991	0.428991
1.96129e-15	-1	0.587088	0.387088
0.309017	-0.809017	0.655545	0.431938
0.587785	-0.309017	0.699263	0.519902
0.809017	0.309017	0.764973	0.664973
0.951057	0.809017	0.754142	0.725734
1	1	0.832352	0.832352
0.951057	0.809017	0.69377	0.665363
0.809017	0.309017	0.870862	0.770862
0.587785	-0.309017	0.42385	0.24449
0.309017	-0.809017	0.780094	0.556487
-5.39154e-15	-1	0.278783	0.0787835
-0.309017	-0.809017	0.628403	0.528403
-0.587785	-0.309017	0.2424	0.298154
-0.809017	0.309017	0.59058	0.814187
-0.951057	0.809017	-0.0200389	0.331976
-1	1	0.309102	0.709102
-0.951057	0.809017	0.513249	0.865263
-0.809017	0.309017	0.160779	0.384385
-0.587785	-0.309017	0.613974	0.669727
-0.309017	-0.809017	0.176112	0.0761117
-5.38906e-15	-1	0.63521	0.43521
0.309017	-0.809017	0.559015	0.335408
0.587785	-0.309017	0.832669	0.653309
0.809017	0.309017	0.450149	0.350149
0.951057	0.809017	0.890995	0.862587
1	1	0.530265	0.530265
0.951057	0.809017	0.927112	0.898704
0.809017	0.309017	0.382668	0.282668
0.587785	-0.309017	0.725132	0.545772
0.309017	-0.809017	0.617138	0.393531
1.95882e-15	-1	0.645388	0.445388
-0.309017	-0.809017	0.412173	0.312173
-0.587785	-0.309017	0.616448	0.672202
-0.809017	0.309017	0.0682886	0.291895
-0.951057	0.809017	0.432662	0.784677
-1	1	0.324055	0.724055
-0.951057	0.809017	0.496688	0.848703
-0.809017	0.309017	0.207219	0.430825
-0.587785	-0.309017	0.637885	0.693638
-0.309017	-0.809017	0.0980872	-0.00191277
1.47143e-15	-1	0.486151	0.286151
0.309017	-0.809017	0.786549	0.562942
0.587785	-0.309017	0.376623	0.197262
0.809017	0.309017	0.827456	0.727456
0.951057	0.809017	0.614996	0.586588
1	1	0.957082	0.957082
0.951057	0.809017	0.34455	0.316142
0.809017	0.309017	0.635144	0.535144
0.587785	-0.309017	0.852008	0.672647
0.309017	-0.809017	0.290482	0.0668748
9.30917e-15	-1	0.620582	0.420582
-0.309017	-0.809017	0.467079	0.367079
-0.587785	-0.309017	0.563543	0.619296
-0.809017	0.309017	0.222866	0.446472
-0.951057	0.809017	0.568672	0.920687
-1	1	-0.0517877	0.348212
-0.951057	0.809017	0.268653	0.620668
-0.809017	0.309017	0.581738	0.805345
-0.587785	-0.309017	0.0818449	0.137599
-0.309017	-0.809017	0.507059	0.407059
-5.87892e-15	-1	0.624557	0.424557
0.309017	-0.809017	0.582281	0.358674
0.587785	-0.309017	0.808611	0.629251
0.809017	0.309017	0.519419	0.419419
0.951057	0.809017	0.941678	0.91327
1	1	0.373238	0.373238
0.951057	0.809017	0.705961	0.677553
0.809017	0.309017	0.858163	0.758163
0.587785	-0.309017	0.460369	0.281009
0.309017	-0.809017	0.806269	0.582662
2.44867e-15	-1	0.196382	-0.00361795
-0.309017	-0.809017	0.50126	0.40126
-0.587785	-0.309017	0.516142	0.571895
-0.809017	0.309017	0.338775	0.562382
-0.951057	0.809017	0.521737	0.873752
-1	1	0.0977682	0.497768
-0.951057	0.809017	0.520145	0.872159
-0.809017	0.309017	0.140672	0.364279
-0.587785	-0.309017	0.597266	0.653019
-0.309017	-0.809017	0.227408	0.127408
-1.32293e-14	-1	0.701698	0.501698
0.309017	-0.809017	0.389451	0.165844
0.587785	-0.309017	0.852691	0.673331
0.809017	0.309017	0.388307	0.288307
0.951057	0.809017	0.807232	0.778824
1	1	0.736285	0.736285
0.951057	0.809017	0.861987	0.833579
0.809017	0.309017	0.570959	0.470959
0.587785	-0.309017	0.877159	0.697798
0.309017	-0.809017	0.207564	-0.0160424
-4.41182e-15	-1	0.452972	0.252972
-0.309017	-0.809017	0.684868	0.584868
-0.587785	-0.309017	0.0715832	0.127337
-0.809017	0.309017	0.387003	0.61061
-0.951057	0.809017	0.464608	0.816623
-1	1	0.251569	0.651569
-0.951057	0.809017	0.557157	0.909172
-0.809017	0.309017	0.0250395	0.248646
-0.587785	-0.309017	0.426622	0.482376
-0.309017	-0.809017	0.599455	0.499455
-6.36878e-15	-1	0.435784	0.235784
0.309017	-0.809017	0.815721	0.592114
0.587785	-0.309017	0.282583	0.103222
0.809017	0.309017	0.659542	0.559542
0.951057	0.809017	0.904836	0.876428
1	1	0.489804	0.489804
0.951057	0.809017	0.892532	0.864124
0.809017	0.309017	0.487664	0.387664
0.587785	-0.309017	0.851448	0.672088
0.309017	-0.809017	0.292258	0.0686508
-1.12723e-14	-1	0.623458	0.423458
-0.309017	-0.809017	0.461013	0.361013
-0.587785	-0.309017	0.570794	0.626548
-0.809017	0.309017	0.203251	0.426858
-0.951057	0.809017	0.563988	0.916003
-1	1	-0.0359218	0.364078
-0.951057	0.809017	0.305408	0.657423
-0.809017	0.309017	0.554767	0.778374
-0.587785	-0.309017	0.166413	0.222166
-0.309017	-0.809017	0.634247	0.534247
4.91716e-16	-1	0.343682	0.143682
0.309017	-0.809017	0.806738	0.583131
0.587785	-0.309017	0.312404	0.133043
0.809017	0.309017	0.721886	0.621886
0.951057	0.809017	0.828485	0.800078
1	1	0.690321	0.690321
0.951057	0.809017	0.911462	0.883054
0.809017	0.309017	0.431595	0.331595
0.587785	-0.309017	0.797025	0.617664
0.309017	-0.809017	0.450818	0.227212
1.02889e-14	-1	0.759427	0.559427
-0.309017	-0.809017	0.0845554	-0.0154446
-0.587785	-0.309017	0.336857	0.392611
-0.809017	0.309017	0.584132	0.807739
-0.951057	0.809017	0.00134883	0.353364
-1	1	0.353626	0.753626
-0.951057	0.809017	0.457684	0.809699
-0.809017	0.309017	0.306298	0.529905
-0.587785	-0.309017	0.620413	0.676167
-0.309017	-0.809017	0.155633	0.0556333
7.35221e-15	-1	0.601686	0.401686
0.309017	-0.809017	0.628587	0.404981
0.587785	-0.309017	0.745427	0.566066
0.809017	0.309017	0.675161	0.575161
0.951057	0.809017	0.889174	0.860766
1	1	0.535452	0.535452
0.951057	0.809017	0.93042	0.902013
0.809017	0.309017	0.372028	0.272028
0.587785	-0.309017	0.706487	0.527126
0.309017	-0.809017	0.652255	0.428648
3.42839e-15	-1	0.587709	0.387709
-0.309017	-0.809017	0.530832	0.430832
-0.587785	-0.309017	0.466177	0.521931
-0.809017	0.309017	0.437844	0.661451
-0.951057	0.809017	0.380457	0.732472
-1	1	0.421643	0.821643
-0.951057	0.809017	0.336441	0.688456
-0.809017	0.309017	0.522002	0.745609
-0.587785	-0.309017	0.25985	0.315604
-0.309017	-0.809017	0.695772	0.595772
-1.4209e-14	-1	0.152664	-0.0473362
0.309017	-0.809017	0.531221	0.307615
0.587785	-0.309017	0.854668	0.675307
0.809017	0.309017	0.381997	0.281997
0.951057	0.809017	0.796642	0.768234
1	1	0.757585	0.757585
0.951057	0.809017	0.832254	0.803846
0.809017	0.309017	0.643526	0.543526
0.587785	-0.309017	0.845834	0.666473
0.309017	-0.809017	0.309917	0.0863102
2.49896e-14	-1	0.65042	0.45042
-0.309017	-0.809017	0.400323	0.300323
-0.587785	-0.309017	0.624109	0.679863
-0.809017	0.309017	0.0437015	0.267308
-0.951057	0.809017	0.390104	0.742119
-1	1	0.40556	0.80556
-0.951057	0.809017	0.369078	0.721092
-0.809017	0.309017	0.477675	0.701282
-0.587785	-0.309017	0.370031	0.425784
-0.309017	-0.809017	0.661756	0.561756
-7.3485e-15	-1	0.262718	0.0627181
0.309017	-0.809017	0.732283	0.508677
0.587785	-0.309017	0.53005	0.35069
0.809017	0.309017	0.921062	0.821062
0.951057	0.809017	0.337144	0.308736
1	1	0.655796	0.655796
0.951057	0.809017	0.935424	0.907016
0.809017	0.309017	0.355738	0.255738
0.587785	-0.309017	0.675858	0.496498
0.309017	-0.809017	0.702772	0.479165
1.81291e-14	-1	0.484187	0.284187
-0.309017	-0.809017	0.664531	0.564531
-0.587785	-0.309017	0.136595	0.192348
-0.809017	0.309017	0.497156	0.720763
-0.951057	0.809017	0.251254	0.603268
-1	1	0.551833	0.951833
-0.951057	0.809017	-0.0181972	0.333817
-0.809017	0.309017	0.351303	0.57491
-0.587785	-0.309017	0.581676	0.637429
-0.309017	-0.809017	0.27288	0.17288
-4.88002e-16	-1	0.739735	0.539735
0.309017	-0.809017	0.273558	0.0499509
0.587785	-0.309017	0.709234	0.529874
0.809017	0.309017	0.747288	0.647288
0.951057	0.809017	0.78679	0.758382
1	1	0.776446	0.776446
0.951057	0.809017	0.802329	0.773921
0.809017	0.309017	0.708082	0.608082
0.587785	-0.309017	0.775919	0.596558
0.309017	-0.809017	0.504737	0.28113
1.12686e-14	-1	0.751244	0.551244
-0.309017	-0.809017	0.112177	0.0121766
-0.587785	-0.309017	0.399789	0.455543
-0.809017	0.309017	0.532789	0.756396
-0.951057	0.809017	0.157562	0.509577
-1	1	0.547044	0.947044
-0.951057	0.809017	-0.00229868	0.349716
-0.809017	0.309017	0.384537	0.608143
-0.587785	-0.309017	0.54072	0.596473
-0.309017	-0.809017	0.381339	0.281339
6.3725e-15	-1	0.751159	0.551159
0.309017	-0.809017	0.236068	0.012461
0.587785	-0.309017	0.635513	0.456153
0.809017	0.309017	0.855713	0.755713
0.951057	0.809017	0.539892	0.511484
1	1	0.947973	0.947973
0.951057	0.809017	0.375057	0.346649
0.809017	0.309017	0.70192	0.60192
0.587785	-0.309017	0.784302	0.604941
0.309017	-0.809017	0.483827	0.260221
4.40811e-15	-1	0.757696	0.557696
-0.309017	-0.809017	0.0904511	-0.00954886
-0.587785	-0.309017	0.350898	0.406652
-0.809017	0.309017	0.575937	0.799544
-0.951057	0.809017	0.0279616	0.379976
-1	1	0.40296	0.80296
-0.951057	0.809017	0.374124	0.726138
-0.809017	0.309017	0.469918	0.693525
-0.587785	-0.309017	0.387392	0.443146
-0.309017	-0.809017	0.645879	0.545879
1.3233e-14	-1	0.310325	0.110325
0.309017	-0.809017	0.783606	0.559999
0.587785	-0.309017	0.385661	0.206301
0.809017	0.309017	0.83917	0.73917
0.951057	0.809017	0.584783	0.556376
1	1	0.95986	0.95986
0.951057	0.809017	0.33509	0.306682
0.809017	0.309017	0.61264	0.51264
0.587785	-0.309017	0.865281	0.685921
0.309017	-0.809017	0.247471	0.0238642
-2.45239e-15	-1	0.541793	0.341793
-0.309017	-0.809017	0.602697	0.502697
-0.587785	-0.309017	0.31013	0.365884
-0.809017	0.309017	0.594555	0.818162
-0.951057	0.809017	-0.033421	0.318594
-1	1	0.279033	0.679033
-0.951057	0.809017	0.540119	0.892134
-0.809017	0.309017	0.079885	0.303492
-0.587785	-0.309017	0.523396	0.579149
-0.309017	-0.809017	0.42242	0.32242
-8.32822e-15	-1	0.726306	0.526306
0.309017	-0.809017	0.316045	0.0924383
0.587785	-0.309017	0.776641	0.597281
0.809017	0.309017	0.602962	0.502962
0.951057	0.809017	0.942165	0.913757
1	1	0.371612	0.371612
0.951057	0.809017	0.702447	0.674039
0.809017	0.309017	0.861969	0.761969
0.587785	-0.309017	0.449585	0.270225
0.309017	-0.809017	0.799858	0.576251
1.91088e-14	-1	0.217167	0.0171667
-0.309017	-0.809017	0.539414	0.439414
-0.587785	-0.309017	0.450124	0.505877
-0.809017	0.309017	0.464642	0.688248
-0.951057	0.809017	0.326221	0.678236
-1	1	0.495606	0.895606
-0.951057	0.809017	0.154719	0.506734
-0.809017	0.309017	0.583791	0.807398
-0.587785	-0.309017	0.0751233	0.130877
-0.309017	-0.809017	0.494035	0.394035
-1.46772e-15	-1	0.644644	0.444644
0.309017	-0.809017	0.537513	0.313906
0.587785	-0.309017	0.85033	0.67097
0.809017	0.309017	0.395798	0.295798
0.951057	0.809017	0.819312	0.790904
1	1	0.710686	0.710686
0.951057	0.809017	0.892017	0.863609
0.809017	0.309017	0.489141	0.389141
0.587785	-0.309017	0.852478	0.673117
0.309017	-0.809017	0.288987	0.0653798
1.22483e-14	-1	0.618138	0.418138
-0.309017	-0.809017	0.472171	0.372171
-0.587785	-0.309017	0.557184	0.612938
-0.809017	0.309017	0.239654	0.463261
-0.951057	0.809017	0.569779	0.921793
-1	1	-0.0555655	0.344435
-0.951057	0.809017	0.259549	0.611563
-0.809017	0.309017	0.586435	0.810042
-0.587785	-0.309017	0.0664092	0.122163
-0.309017	-0.809017	0.476511	0.376511
-2.30289e-14	-1	0.669128	0.469128
0.309017	-0.809017	0.477762	0.254155
0.587785	-0.309017	0.876347	0.696987
0.809017	0.309017	0.310334	0.210334
0.951057	0.809017	0.649835	0.621427
1	1	0.943114	0.943114
0.951057	0.809017	0.391008	0.3626
0.809017	0.309017	0.733314	0.633314
0.587785	-0.309017	0.737832	0.558471
0.309017	-0.809017	0.591329	0.367722
5.38783e-15	-1	0.68031	0.48031
-0.309017	-0.809017	0.324971	0.224971
-0.587785	-0.309017	0.641612	0.697366
-0.809017	0.309017	-0.0145653	0.209041
-0.951057	0.809017	0.266318	0.618333
-1	1	0.544821	0.944821
-0.951057	0.809017	0.00500598	0.357021
-0.809017	0.309017	0.399001	0.622608
-0.587785	-0.309017	0.519618	0.575371
-0.309017	-0.809017	0.431001	0.331001
-1.61684e-14	-1	0.71909	0.51909
0.309017	-0.809017	0.338165	0.114559
0.587785	-0.309017	0.804947	0.625586
0.809017	0.309017	0.529487	0.429487
0.951057	0.809017	0.945251	0.916843
1	1	0.361248	0.361248
0.951057	0.809017	0.67945	0.651042
0.809017	0.309017	0.883977	0.783977
0.587785	-0.309017	0.384528	0.205167
0.309017	-0.809017	0.737743	0.514137
-1.47267e-15	-1	0.398321	0.198321
-0.309017	-0.809017	0.698183	0.598183
-0.587785	-0.309017	0.0268887	0.0826424
-0.809017	0.309017	0.287984	0.511591
-0.951057	0.809017	0.558015	0.910029
-1	1	-0.0159909	0.384009
-0.951057	0.809017	0.348191	0.700206
-0.809017	0.309017	0.507209	0.730816
-0.587785	-0.309017	0.298696	0.35445
-0.309017	-0.809017	0.696942	0.596942
-9.30793e-15	-1	0.148684	-0.051316
0.309017	-0.809017	0.521795	0.298188
0.587785	-0.309017	0.860462	0.681102
0.809017	0.309017	0.36328	0.26328
0.951057	0.809017	0.763007	0.734599
1	1	0.818172	0.818172
0.951057	0.809017	0.724116	0.695708
0.809017	0.309017	0.836634	0.736634
0.587785	-0.309017	0.51878	0.339419
0.309017	-0.809017	0.821796	0.598189
-8.33317e-15	-1	0.144424	-0.0555757
-0.309017	-0.809017	0.387932	0.287932
-0.587785	-0.309017	0.630693	0.686447
-0.809017	0.309017	0.0221241	0.245731
-0.951057	0.809017	0.348024	0.700039
-1	1	0.469233	0.869233
-0.951057	0.809017	0.225479	0.577494
-0.809017	0.309017	0.597027	0.820634
-0.587785	-0.309017	0.030836	0.0865896
-0.309017	-0.809017	0.397493	0.297493
-2.44744e-15	-1	0.743299	0.543299
0.309017	-0.809017	0.261997	0.0383897
0.587785	-0.309017	0.687924	0.508563
0.809017	0.309017	0.783935	0.683935
0.951057	0.809017	0.715834	0.687426
1	1	0.88504	0.88504
0.951057	0.809017	0.564284	0.535876
0.809017	0.309017	0.91861	0.81861
0.587785	-0.309017	0.272829	0.0934685
0.309017	-0.809017	0.537317	0.31371
1.3228e-14	-1	0.732914	0.532914
-0.309017	-0.809017	0.171746	0.071746
-0.587785	-0.309017	0.51084	0.566594
-0.809017	0.309017	0.350411	0.574018
-0.951057	0.809017	0.509976	0.861991
-1	1	0.131965	0.531965
-0.951057	0.809017	0.547802	0.899817
-0.809017	0.309017	0.0554951	0.279102
-0.587785	-0.309017	0.483889	0.539642
-0.309017	-0.809017	0.50544	0.40544
-2.40086e-14	-1	0.627141	0.427141
0.309017	-0.809017	0.576736	0.35313
0.587785	-0.309017	0.814811	0.635451
0.809017	0.309017	0.502093	0.402093
0.951057	0.809017	0.933276	0.904868
1	1	0.400957	0.400957
0.951057	0.809017	0.762026	0.733618
0.809017	0.309017	0.781582	0.681582
0.587785	-0.309017	0.648119	0.468759
0.309017	-0.809017	0.740832	0.517226
6.36754e-15	-1	0.390178	0.190178
-0.309017	-0.809017	0.697738	0.597738
-0.587785	-0.309017	0.028409	0.0841626
-0.809017	0.309017	0.291664	0.51527
-0.951057	0.809017	0.55621	0.908224
-1	1	-0.0100358	0.389964
-0.951057	0.809017	0.360242	0.712257
-0.809017	0.309017	0.490674	0.714281
-0.587785	-0.309017	0.339654	0.395408
-0.309017	-0.809017	0.682649	0.582649
1.12736e-14	-1	0.196424	-0.0035763
0.309017	-0.809017	0.624948	0.401341
0.587785	-0.309017	0.751131	0.57177
0.809017	0.309017	0.662659	0.562659
0.951057	0.809017	0.901895	0.873487
1	1	0.498553	0.498553
0.951057	0.809017	0.901327	0.872919
0.809017	0.309017	0.462036	0.362036
0.587785	-0.309017	0.830278	0.650918
0.309017	-0.809017	0.357279	0.133673
2.79288e-14	-1	0.708105	0.508105
-0.309017	-0.809017	0.247285	0.147285
-0.587785	-0.309017	0.603185	0.658938
-0.809017	0.309017	0.109539	0.333145
-0.951057	0.809017	0.491163	0.843177
-1	1	0.183937	0.583937
-0.951057	0.809017	0.568563	0.920578
-0.809017	0.309017	-0.0132188	0.210388
-0.587785	-0.309017	0.342197	0.397951
-0.309017	-0.809017	0.681237	0.581237
-1.02877e-14	-1	0.201037	0.00103711
0.309017	-0.809017	0.633769	0.410162
0.587785	-0.309017	0.73709	0.557729
0.809017	0.309017	0.692879	0.592879
0.951057	0.809017	0.868602	0.840194
1	1	0.591869	0.591869
0.951057	0.809017	0.949897	0.921489
0.809017	0.309017	0.307277	0.207277
0.587785	-0.309017	0.569835	0.390474
0.309017	-0.809017	0.808822	0.585215
-7.35345e-15	-1	0.187996	-0.0120037
-0.309017	-0.809017	0.484705	0.384705
-0.587785	-0.309017	0.540485	0.596239
-0.809017	0.309017	0.281914	0.505521
-0.951057	0.809017	0.56071	0.912725
-1	1	-0.0249439	0.375056
-0.951057	0.809017	0.32944	0.681455
-0.809017	0.309017	0.530194	0.753801
-0.587785	-0.309017	0.237447	0.293201
-0.309017	-0.809017	0.68858	0.58858
2.49946e-14	-1	0.176851	-0.023149
0.309017	-0.809017	0.585275	0.361668
0.587785	-0.309017	0.805142	0.625782
0.809017	0.309017	0.528953	0.428953
0.951057	0.809017	0.945085	0.916678
1	1	0.361806	0.361806
0.951057	0.809017	0.680713	0.652305
0.809017	0.309017	0.882898	0.782898
0.587785	-0.309017	0.387823	0.208462
0.309017	-0.809017	0.741856	0.51825
1.42078e-14	-1	0.387459	0.187459
-0.309017	-0.809017	0.69745	0.59745
-0.587785	-0.309017	0.0293952	0.0851488
-0.809017	0.309017	0.294039	0.517646
-0.951057	0.809017	0.554976	0.906991
-1	1	-0.0059841	0.394016
-0.951057	0.809017	0.368249	0.720264
-0.809017	0.309017	0.478926	0.702533
-0.587785	-0.309017	0.367177	0.422931
-0.309017	-0.809017	0.664092	0.564092
3.43334e-15	-1	0.255513	0.0555133
0.309017	-0.809017	0.72264	0.499034
0.587785	-0.309017	0.554386	0.375026
0.809017	0.309017	0.915361	0.815361
0.951057	0.809017	0.356449	0.328041
1	1	0.700436	0.700436
0.951057	0.809017	0.902296	0.873888
0.809017	0.309017	0.459168	0.359168
0.587785	-0.309017	0.827521	0.64816
0.309017	-0.809017	0.365435	0.141828
7.34726e-15	-1	0.715888	0.515888
-0.309017	-0.809017	0.224218	0.124218
-0.587785	-0.309017	0.580735	0.636489
-0.809017	0.309017	0.17555	0.399157
-0.951057	0.809017	0.551147	0.903162
-1	1	0.00650431	0.406504
-0.951057	0.809017	0.391946	0.743961
-0.809017	0.309017	0.440586	0.664192
-0.587785	-0.309017	0.447877	0.50363
-0.309017	-0.809017	0.568197	0.468197
-1.81279e-14	-1	0.508724	0.308724
0.309017	-0.809017	0.765654	0.542047
0.587785	-0.309017	0.439012	0.259652
0.809017	0.309017	0.892499	0.792499
0.951057	0.809017	0.430753	0.402345
1	1	0.839222	0.839222
0.951057	0.809017	0.678383	0.649975
0.809017	0.309017	0.884876	0.784876
0.587785	-0.309017	0.381773	0.202413
0.309017	-0.809017	0.734226	0.510619
2.89085e-14	-1	0.407483	0.207483
-0.309017	-0.809017	0.697931	0.597931
-0.587785	-0.309017	0.0277522	0.0835058
-0.809017	0.309017	0.290077	0.513683
-0.951057	0.809017	0.557004	0.909019
-1	1	-0.0126525	0.387347
-0.951057	0.809017	0.354989	0.707003
-0.809017	0.309017	0.498052	0.721659
-0.587785	-0.309017	0.321699	0.377453
-0.309017	-0.809017	0.690877	0.590877
-1.12674e-14	-1	0.16918	-0.0308204
0.309017	-0.809017	0.568733	0.345126
0.587785	-0.309017	0.823246	0.643886
0.809017	0.309017	0.477936	0.377936
0.951057	0.809017	0.916801	0.888393
1	1	0.453362	0.453362
0.951057	0.809017	0.848073	0.819665
0.809017	0.309017	0.605963	0.505963
0.587785	-0.309017	0.868294	0.688934
0.309017	-0.809017	0.237475	0.0138686
-6.37373e-15	-1	0.520966	0.320966
-0.309017	-0.809017	0.628691	0.528691
-0.587785	-0.309017	0.241603	0.297357
-0.809017	0.309017	0.590274	0.813881
-0.951057	0.809017	-0.0190148	0.333
-1	1	0.311332	0.711332
-0.951057	0.809017	0.510913	0.862928
-0.809017	0.309017	0.167487	0.391094
-0.587785	-0.309017	0.618694	0.674447
-0.309017	-0.809017	0.16114	0.0611404
-3.28286e-14	-1	0.611093	0.411093
0.309017	-0.809017	0.610143	0.386536
0.587785	-0.309017	0.773035	0.593675
0.809017	0.309017	0.611775	0.511775
0.951057	0.809017	0.93835	0.909942
1	1	0.384298	0.384298
0.951057	0.809017	0.729207	0.700799
0.809017	0.309017	0.830034	0.730034
0.587785	-0.309017	0.535805	0.356445
0.309017	-0.809017	0.820222	0.596615
1.51875e-14	-1	0.149798	-0.0502023
-0.309017	-0.809017	0.400841	0.300841
-0.587785	-0.309017	0.623802	0.679556
-0.809017	0.309017	0.0446968	0.268304
-0.951057	0.809017	0.391938	0.743953
-1	1	0.402402	0.802402
-0.951057	0.809017	0.375197	0.727212
-0.809017	0.309017	0.468236	0.691843
-0.587785	-0.309017	0.391081	0.446835
-0.309017	-0.809017	0.642136	0.542136
-2.59681e-14	-1	0.321199	0.121199
0.309017	-0.809017	0.792307	0.568701
0.587785	-0.309017	0.358701	0.17934
0.809017	0.309017	0.801935	0.701935
0.951057	0.809017	0.67631	0.647903
1	1	0.924788	0.924788
0.951057	0.809017	0.449147	0.420739
0.809017	0.309017	0.827283	0.727283
0.587785	-0.309017	0.542781	0.36342
0.309017	-0.809017	0.818781	0.595174
-2.00947e-14	-1	0.154692	-0.0453076
-0.309017	-0.809017	0.412361	0.312361
-0.587785	-0.309017	0.616316	0.67207
-0.809017	0.309017	0.0687083	0.292315
-0.951057	0.809017	0.433339	0.785354
-1	1	0.32262	0.72262
-0.951057	0.809017	0.498369	0.850384
-0.809017	0.309017	0.202623	0.42623
-0.587785	-0.309017	0.636432	0.692186
-0.309017	-0.809017	0.102983	0.00298256
-4.75293e-14	-1	0.497203	0.297203
0.309017	-0.809017	0.776923	0.553316
0.587785	-0.309017	0.40588	0.226519
0.809017	0.309017	0.862562	0.762562
0.951057	0.809017	0.520546	0.492138
1	1	0.936947	0.936947
0.951057	0.809017	0.410928	0.38252
0.809017	0.309017	0.769127	0.669127
0.587785	-0.309017	0.673388	0.494027
0.309017	-0.809017	0.706458	0.482851
1.46648e-15	-1	0.475685	0.275685
-0.309017	-0.809017	0.670988	0.570988
-0.587785	-0.309017	0.116381	0.172135
-0.809017	0.309017	0.467208	0.690815
-0.951057	0.809017	0.32067	0.672684
-1	1	0.501601	0.901601
-0.951057	0.809017	0.137715	0.489729
-0.809017	0.309017	0.573522	0.797129
-0.587785	-0.309017	0.108338	0.164092
-0.309017	-0.809017	0.554212	0.454212
-1.22471e-14	-1	0.538352	0.338352
0.309017	-0.809017	0.730882	0.507276
0.587785	-0.309017	0.53364	0.35428
0.809017	0.309017	0.920575	0.820575
0.951057	0.809017	0.338806	0.310398
1	1	0.659779	0.659779
0.951057	0.809017	0.933237	0.904829
0.809017	0.309017	0.362886	0.262886
0.587785	-0.309017	0.689608	0.510248
0.309017	-0.809017	0.681195	0.457589
-3.38157e-14	-1	0.531369	0.331369
-0.309017	-0.809017	0.616222	0.516222
-0.587785	-0.309017	0.275276	0.33103
-0.809017	0.309017	0.597953	0.821559
-0.951057	0.809017	-0.0449773	0.307037
-1	1	0.251698	0.651698
-0.951057	0.809017	0.557093	0.909108
-0.809017	0.309017	0.0252487	0.248856
-0.587785	-0.309017	0.427046	0.482799
-0.309017	-0.809017	0.598874	0.498874
-3.38083e-14	-1	0.437224	0.237224
0.309017	-0.809017	0.815222	0.591615
0.587785	-0.309017	0.284261	0.1049
0.809017	0.309017	0.663274	0.563274
0.951057	0.809017	0.901304	0.872896
1	1	0.500301	0.500301
0.951057	0.809017	0.902997	0.874589
0.809017	0.309017	0.457088	0.357088
0.587785	-0.309017	0.825472	0.646111
0.309017	-0.809017	0.371448	0.147842
-1.22545e-14	-1	0.721221	0.521221
-0.309017	-0.809017	0.208078	0.108078
-0.587785	-0.309017	0.562021	0.617775
-0.809017	0.309017	0.226917	0.450524
-0.951057	0.809017	0.569184	0.921199
-1	1	-0.0535348	0.346465
-0.951057	0.809017	0.264459	0.616474
-0.809017	0.309017	0.584	0.807606
-0.587785	-0.309017	0.0744394	0.130193
-0.309017	-0.809017	0.492686	0.392686
1.47391e-15	-1	0.646632	0.446632
0.309017	-0.809017	0.532873	0.309266
0.587785	-0.309017	0.853566	0.674205
0.809017	0.309017	0.38552	0.28552
0.951057	0.809017	0.802601	0.774193
1	1	0.74573	0.74573
0.951057	0.809017	0.849335	0.820927
0.809017	0.309017	0.602865	0.502865
0.587785	-0.309017	0.869548	0.690188
0.309017	-0.809017	0.233288	0.00968126
9.3067e-15	-1	0.511959	0.311959
-0.309017	-0.809017	0.638657	0.538657
-0.587785	-0.309017	0.213631	0.269384
-0.809017	0.309017	0.575705	0.799311
-0.951057	0.809017	0.0287082	0.380723
-1	1	0.404247	0.804247
-0.951057	0.809017	0.371634	0.723649
-0.809017	0.309017	0.473775	0.697382
-0.587785	-0.309017	0.37883	0.434584
-0.309017	-0.809017	0.654067	0.554067
-2.00873e-14	-1	0.286074	0.0860744
0.309017	-0.809017	0.760153	0.536546
0.587785	-0.309017	0.454748	0.275387
0.809017	0.309017	0.903065	0.803065
0.951057	0.809017	0.39703	0.368622
1	1	0.782734	0.782734
0.951057	0.809017	0.7916	0.763192
0.809017	0.309017	0.729156	0.629156
0.587785	-0.309017	0.744525	0.565164
0.309017	-0.809017	0.57711	0.353503
3.08679e-14	-1	0.696846	0.496846
-0.309017	-0.809017	0.279639	0.179639
-0.587785	-0.309017	0.626155	0.681909
-0.809017	0.309017	0.0370405	0.260647
-0.951057	0.809017	0.377586	0.7296
-1	1	0.42626	0.82626
-0.951057	0.809017	0.32662	0.678634
-0.809017	0.309017	0.533362	0.756968
-0.587785	-0.309017	0.228612	0.284365
-0.309017	-0.809017	0.684432	0.584432
1.51949e-14	-1	0.190575	-0.00942536
0.309017	-0.809017	0.613473	0.389866
0.587785	-0.309017	0.768289	0.588929
0.809017	0.309017	0.623187	0.523187
0.951057	0.809017	0.932314	0.903906
1	1	0.404088	0.404088
0.951057	0.809017	0.7679	0.739492
0.809017	0.309017	0.771831	0.671831
0.587785	-0.309017	0.668027	0.488667
0.309017	-0.809017	0.714257	0.49065
5.24291e-14	-1	0.457269	0.257269
-0.309017	-0.809017	0.682618	0.582618
-0.587785	-0.309017	0.0789692	0.134723
-0.809017	0.309017	0.401539	0.625146
-0.951057	0.809017	0.443055	0.79507
-1	1	0.301537	0.701537
-0.951057	0.809017	0.520817	0.872832
-0.809017	0.309017	0.138689	0.362295
-0.587785	-0.309017	0.595409	0.651163
-0.309017	-0.809017	0.232944	0.132944
-6.36631e-15	-1	0.707379	0.507379
0.309017	-0.809017	0.373014	0.149407
0.587785	-0.309017	0.84011	0.660749
0.809017	0.309017	0.427612	0.327612
0.951057	0.809017	0.864677	0.836269
1	1	0.602176	0.602176
0.951057	0.809017	0.950189	0.921781
0.809017	0.309017	0.30628	0.20628
0.587785	-0.309017	0.56742	0.388059
0.309017	-0.809017	0.809993	0.586387
1.71469e-14	-1	0.184128	-0.0158725
-0.309017	-0.809017	0.476842	0.376842
-0.587785	-0.309017	0.551136	0.606889
-0.809017	0.309017	0.255267	0.478874
-0.951057	0.809017	0.568405	0.920419
-1	1	-0.0508755	0.349125
-0.951057	0.809017	0.270831	0.622845
-0.809017	0.309017	0.580497	0.804104
-0.587785	-0.309017	0.0858861	0.14164
-0.309017	-0.809017	0.514682	0.414682
2.89159e-14	-1	0.612051	0.412051
0.309017	-0.809017	0.608217	0.38461
0.587785	-0.309017	0.775732	0.596371
0.809017	0.309017	0.605196	0.505196
0.951057	0.809017	0.941267	0.91286
1	1	0.374608	0.374608
0.951057	0.809017	0.708904	0.680496
0.809017	0.309017	0.854886	0.754886
0.587785	-0.309017	0.469544	0.290184
0.309017	-0.809017	0.810854	0.587247
3.87081e-14	-1	0.181279	-0.0187211
-0.309017	-0.809017	0.470962	0.370962
-0.587785	-0.309017	0.558717	0.61447
-0.809017	0.309017	0.235643	0.45925
-0.951057	0.809017	0.569758	0.921772
-1	1	-0.0554941	0.344506
-0.951057	0.809017	0.259722	0.611737
-0.809017	0.309017	0.586353	0.80996
-0.587785	-0.309017	0.0666808	0.122434
-0.309017	-0.809017	0.477068	0.377068
7.35469e-15	-1	0.668394	0.468394
0.309017	-0.809017	0.479634	0.256028
0.587785	-0.309017	0.876047	0.696686
0.809017	0.309017	0.311358	0.211358
0.951057	0.809017	0.652277	0.623869
1	1	0.941702	0.941702
0.951057	0.809017	0.395599	0.367191
0.809017	0.309017	0.741901	0.641901
0.587785	-0.309017	0.72349	0.544129
0.309017	-0.809017	0.620364	0.396757
3.42592e-15	-1	0.640578	0.440578
-0.309017	-0.809017	0.423278	0.323278
-0.587785	-0.309017	0.608059	0.663812
-0.809017	0.309017	0.0945748	0.318182
-0.951057	0.809017	0.471809	0.823824
-1	1	0.23389	0.63389
-0.951057	0.809017	0.564333	0.916348
-0.809017	0.309017	0.00111259	0.224719
-0.587785	-0.309017	0.375451	0.431205
-0.309017	-0.809017	0.657107	0.557107
-1.42065e-14	-1	0.276908	0.0769076
0.309017	-0.809017	0.749833	0.526226
0.587785	-0.309017	0.483493	0.304133
0.809017	0.309017	0.916292	0.816292
0.951057	0.809017	0.353317	0.324909
1	1	0.693435	0.693435
0.951057	0.809017	0.908743	0.880335
0.809017	0.309017	0.439856	0.339856
0.587785	-0.309017	0.806919	0.627559
0.309017	-0.809017	0.424083	0.200477
2.49871e-14	-1	0.753242	0.553242
-0.309017	-0.809017	0.105493	0.00549293
-0.587785	-0.309017	0.385226	0.440979
-0.809017	0.309017	0.548016	0.771623
-0.951057	0.809017	0.113845	0.46586
-1	1	0.516275	0.916275
-0.951057	0.809017	0.0946463	0.446661
-0.809017	0.309017	0.535222	0.758829
-0.587785	-0.309017	0.223378	0.279132
-0.309017	-0.809017	0.681625	0.581625
-3.57677e-14	-1	0.199769	-0.000231117
0.309017	-0.809017	0.631364	0.407757
0.587785	-0.309017	0.740991	0.56163
0.809017	0.309017	0.684671	0.584671
0.951057	0.809017	0.878503	0.850095
1	1	0.565217	0.565217
0.951057	0.809017	0.944465	0.916057
0.809017	0.309017	0.325701	0.225701
0.587785	-0.309017	0.61277	0.43341
0.309017	-0.809017	0.778742	0.555135
-1.02951e-14	-1	0.282863	0.0828627
-0.309017	-0.809017	0.633021	0.533021
-0.587785	-0.309017	0.229566	0.28532
-0.809017	0.309017	0.584916	0.808522
-0.951057	0.809017	-0.00122836	0.350786
-1	1	0.348491	0.748491
-0.951057	0.809017	0.465053	0.817068
-0.809017	0.309017	0.288687	0.512294
-0.587785	-0.309017	0.630334	0.686088
-0.309017	-0.809017	0.123313	0.0233131
-5.73289e-14	-1	0.540669	0.340669
0.309017	-0.809017	0.727811	0.504205
0.587785	-0.309017	0.541446	0.362085
0.809017	0.309017	0.919093	0.819093
0.951057	0.809017	0.343847	0.315439
1	1	0.671697	0.671697
0.951057	0.809017	0.925794	0.897386
0.809017	0.309017	0.386878	0.286878
0.587785	-0.309017	0.732212	0.552852
0.309017	-0.809017	0.602939	0.379332
1.12661e-14	-1	0.665384	0.465384
-0.309017	-0.809017	0.363661	0.263661
-0.587785	-0.309017	0.639363	0.695116
-0.809017	0.309017	-0.00691444	0.216692
-0.951057	0.809017	0.284411	0.636426
-1	1	0.533549	0.933549
-0.951057	0.809017	0.0413266	0.393341
-0.809017	0.309017	0.463394	0.687001
-0.587785	-0.309017	0.401552	0.457306
-0.309017	-0.809017	0.630808	0.530808
-2.20467e-14	-1	0.353297	0.153297
0.309017	-0.809017	0.811443	0.587836
0.587785	-0.309017	0.296881	0.11752
0.809017	0.309017	0.690487	0.590487
0.951057	0.809017	0.871553	0.843146
1	1	0.584021	0.584021
0.951057	0.809017	0.948999	0.920591
0.809017	0.309017	0.310344	0.210344
0.587785	-0.309017	0.577206	0.397845
0.309017	-0.809017	0.804903	0.581296
-2.40161e-14	-1	0.200843	0.000842843
-0.309017	-0.809017	0.509795	0.409795
-0.587785	-0.309017	0.502575	0.558329
-0.809017	0.309017	0.368021	0.591627
-0.951057	0.809017	0.489731	0.841746
-1	1	0.187753	0.587753
-0.951057	0.809017	0.569076	0.921091
-0.809017	0.309017	-0.0149694	0.208637
-0.587785	-0.309017	0.338001	0.393755
-0.309017	-0.809017	0.683535	0.583535
-4.36079e-14	-1	0.193522	-0.00647762
0.309017	-0.809017	0.619297	0.39569
0.587785	-0.309017	0.759738	0.580377
0.809017	0.309017	0.643209	0.543209
0.951057	0.809017	0.918733	0.890326

## Sheet: fig2b
x	y	z[x]	z[y]
1	1	0.50046	0.107804
0.951057	0.809017	0.141573	0.684095
0.809017	0.309017	0.640156	0.276733
0.587785	0.309017	0.183251	0.203974
0.309017	0.809017	0.268634	0.406088
2.35922e-16	1	0.00799634	0.247932
0.309017	0.809017	0.0151896	0.358332
0.587785	0.309017	0.283058	0.108542
0.809017	0.309017	0.320766	0.160359
0.951057	0.809017	0.1008	0.260999
1	1	1	1
0.951057	0.809017	0.1008	0.260999
0.809017	0.309017	0.320766	0.160359
0.587785	0.309017	0.283058	0.108542
0.309017	0.809017	0.0151896	0.358332
2.35922e-16	1	0.00799634	0.247932
0.309017	0.809017	0.268634	0.406088
0.587785	0.309017	0.183251	0.203974
0.809017	0.309017	0.640156	0.276733
0.951057	0.809017	0.141573	0.684095

## Sheet: fig2c
	x	y	z[x]	z[y]
0	0.108924	4.56517e-34	0.0343403	0.000569068
30	0.507558	1.38783e-29	0.181129	0.000716136
15	0.36872	0.166667	0.117141	0.0339328
10	0.0144719	0.666667	0.00477143	0.206053
7.5	0.000286044	0.166667	0.0162894	0.0680435
6	3.08976e-05	1.28211e-29	4.3579e-06	5.23449e-06
5	6.24745e-06	1.80484e-30	0.00332705	0.00351568
4.28571	1.77908e-06	1.37372e-30	0.0198405	0.0214448
3.75	6.2775e-07	2.70411e-30	0.0381311	0.040561
3.33333	2.55196e-07	3.62327e-29	0.107353	0.114802
3	1.13845e-07	2.72385e-29	0.0700877	0.0748146
2.72727	5.36845e-08	4.67473e-32	0.0337362	0.0360986
2.5	2.59399e-08	3.37749e-30	0.0596847	0.0637252
2.30769	1.26259e-08	4.02611e-31	0.233817	0.249871
2.14286	6.53253e-09	1.22622e-29	0.0790586	0.084468
2	2.38146e-09	1.01896e-29	0.00128856	0.00137921

## Sheet: fig2d
latitude	longitude	r-value	p-value
90	0	0.053799	0.741623
87.5	0	0.092826	0.568883
87.5	55	0.063702	0.696163
87.5	110	0.024077	0.88276
87.5	165	0.257118	0.109233
87.5	220	0.140058	0.3887
87.5	275	0.268916	0.093365
87.5	330	0.081846	0.615618
85	0	0.208309	0.197089
85	27.5	0.108782	0.504025
85	55	0.094605	0.561467
85	82.5	0.130987	0.420447
85	110	0.234336	0.14555
85	137.5	0.305611	0.055146
85	165	0.045879	0.778627
85	192.5	0.332117	0.036285
85	220	0.248402	0.122212
85	247.5	0.134006	0.409722
85	275	0.272367	0.089076
85	302.5	0.122466	0.451557
85	330	0.036042	0.825255
85	357.5	0.247919	0.122965
82.5	0	0.025452	0.876115
82.5	17.5	0.027632	0.865597
82.5	35	-0.086727	0.594641
82.5	52.5	0.172159	0.288118
82.5	70	0.340637	0.031488
82.5	87.5	0.188144	0.244987
82.5	105	0.186161	0.250088
82.5	122.5	0.249508	0.120505
82.5	140	0.429323	0.005701
82.5	157.5	0.237968	0.139233
82.5	175	0.102322	0.529827
82.5	192.5	0.488536	0.001382
82.5	210	0.25977	0.105499
82.5	227.5	0.25482	0.112549
82.5	245	0.35697	0.023749
82.5	262.5	0.236529	0.141712
82.5	350	0.142373	0.38083
80	0	0.089442	0.58311
80	12.5	0.121696	0.454429
80	37.5	0.139513	0.390568
80	50	0.300775	0.059311
80	62.5	0.333918	0.035224
80	75	0.337034	0.033449
80	87.5	0.261168	0.10357
80	100	0.08571	0.598985
80	112.5	0.229063	0.155094
80	125	0.009099	0.955562
80	137.5	0.152093	0.34882
80	150	0.305903	0.054902
80	162.5	0.240289	0.135303
80	175	0.195993	0.225489
80	187.5	0.471726	0.00212
80	200	0.451495	0.003452
80	212.5	0.361009	0.022102
80	225	0.388399	0.013262
80	237.5	0.170263	0.293542
80	250	0.397319	0.011128
80	262.5	0.26383	0.099973
80	350	-0.108776	0.504049
77.5	0	0.1164	0.474443
77.5	20	0.150787	0.353023
77.5	30	0.160741	0.321763
77.5	40	0.218486	0.175596
77.5	50	-0.090227	0.579795
77.5	60	0.161983	0.317988
77.5	70	0.245269	0.127151
77.5	80	-0.107881	0.507584
77.5	90	0.245949	0.126066
77.5	100	0.106398	0.513473
77.5	110	0.137248	0.398383
77.5	120	0.24616	0.125732
77.5	130	0.262246	0.102102
77.5	140	0.258113	0.107821
77.5	150	0.399485	0.010657
77.5	160	0.20102	0.213577
77.5	170	0.187667	0.246208
77.5	180	0.364177	0.020878
77.5	190	0.245245	0.127189
77.5	200	0.319071	0.044772
77.5	210	0.257841	0.108205
77.5	220	0.177293	0.273761
77.5	230	0.089969	0.580887
77.5	240	0.168107	0.299788
77.5	250	0.321435	0.043125
77.5	260	0.443939	0.004111
77.5	290	-0.036071	0.825113
77.5	350	-0.099795	0.540091
75	67.5	0.084051	0.606106
75	75	0.351307	0.02623
75	82.5	0.191923	0.235461
75	120	0.157188	0.332714
75	127.5	0.23242	0.148968
75	135	0.218973	0.174612
75	142.5	0.28849	0.071026
75	157.5	0.114254	0.482681
75	165	0.028141	0.863149
75	172.5	0.210044	0.1933
75	180	0.06218	0.703085
75	187.5	0.196859	0.223405
75	195	0.162772	0.315606
75	202.5	0.018666	0.908981
75	210	0.043757	0.788624
75	217.5	0.149814	0.356172
75	225	0.014787	0.927842
75	232.5	0.219305	0.173943
75	240	0.347841	0.027852
75	255	0.323477	0.041743
75	262.5	0.337122	0.033399
75	292.5	0.168206	0.299499
75	345	0.081274	0.618098
75	352.5	0.368423	0.019327
72.5	52.5	0.178031	0.271738
72.5	60	0.073911	0.650366
72.5	67.5	0.375275	0.017027
72.5	75	0.196653	0.223899
72.5	135	0.307729	0.053397
72.5	150	-0.085193	0.6012
72.5	157.5	0.20809	0.197572
72.5	165	0.042729	0.793483
72.5	172.5	0.022436	0.8907
72.5	180	0.247099	0.124249
72.5	187.5	0.313235	0.049057
72.5	195	0.247647	0.12339
72.5	202.5	0.43983	0.004513
72.5	210	0.173997	0.282924
72.5	217.5	0.41006	0.008591
72.5	225	0.295222	0.0644
72.5	232.5	0.360783	0.022192
72.5	255	0.290138	0.069356
72.5	270	0.235958	0.142704
72.5	285	0.280167	0.079946
72.5	292.5	0.142015	0.382042
72.5	300	0.339261	0.032225
72.5	345	0.02267	0.889568
70	60	0.055836	0.732195
70	65	0.030754	0.850576
70	165	0.038919	0.811549
70	170	0.103429	0.525361
70	175	-0.042383	0.795118
70	180	-0.200366	0.215102
70	185	0.131613	0.418209
70	195	0.225088	0.162584
70	215	0.366882	0.019878
70	220	0.218752	0.175058
70	225	0.202909	0.209215
70	230	0.102243	0.530144
70	235	0.051132	0.754025
70	240	0.493439	0.001215
70	260	0.17666	0.275505
70	270	0.149261	0.35797
70	295	0.269376	0.092784
70	340	0.256868	0.10959
67.5	185	0.04509	0.782341
67.5	280	-0.051921	0.750348
67.5	330	0.215974	0.180739
67.5	335	0.337831	0.033006
65	280	0.133672	0.410901
65	295	0.507548	0.000829
65	320	0.158396	0.328965
62.5	280	0.476807	0.001867
62.5	285	0.18075	0.264363
62.5	290	0.207148	0.199653
62.5	295	0.168322	0.299161
52.5	280	0.265958	0.097165

## Sheet: fig2e
latitude	longitude	r-value	p-value
90	0	0.06972	0.669023
87.5	0	-0.020046	0.902288
87.5	55	0.226163	0.160533
87.5	110	0.036146	0.824759
87.5	165	0.228457	0.156219
87.5	220	-0.028781	0.860067
87.5	275	0.08382	0.607096
87.5	330	0.05289	0.745844
85	0	0.068447	0.674731
85	27.5	-0.011764	0.942567
85	55	0.063251	0.698208
85	82.5	0.048663	0.765559
85	110	0.228197	0.156703
85	137.5	0.352795	0.025558
85	165	0.132037	0.4167
85	192.5	0.350765	0.026478
85	220	0.223033	0.166558
85	247.5	0.078036	0.632207
85	275	0.246164	0.125726
85	302.5	0.19708	0.222875
85	330	0.143123	0.378299
85	357.5	0.088735	0.586104
82.5	0	0.053548	0.742786
82.5	17.5	0.033731	0.836303
82.5	35	-0.072054	0.65861
82.5	52.5	0.054777	0.737092
82.5	70	0.26916	0.093057
82.5	87.5	0.210712	0.191856
82.5	105	0.135279	0.40525
82.5	122.5	0.162034	0.317835
82.5	140	0.24074	0.13455
82.5	157.5	0.185782	0.251069
82.5	175	0.098478	0.545478
82.5	192.5	0.375715	0.016888
82.5	210	0.321723	0.042928
82.5	227.5	0.158226	0.329493
82.5	245	0.289752	0.069744
82.5	262.5	0.180252	0.265704
82.5	350	0.170269	0.293523
80	0	0.232603	0.148638
80	12.5	0.147677	0.363154
80	37.5	0.210391	0.192548
80	50	0.336181	0.033927
80	62.5	0.439305	0.004567
80	75	0.318325	0.045302
80	87.5	0.247543	0.123552
80	100	0.053091	0.744911
80	112.5	0.199265	0.217685
80	125	0.087755	0.590263
80	137.5	0.34992	0.026869
80	150	0.247487	0.123639
80	162.5	0.094591	0.561522
80	175	0.343845	0.029823
80	187.5	0.306385	0.054501
80	200	0.21655	0.179551
80	212.5	0.316375	0.046712
80	225	0.344302	0.029592
80	237.5	0.139264	0.391422
80	250	0.269087	0.093149
80	262.5	0.295399	0.064233
80	350	0.024121	0.882549
77.5	0	0.092865	0.56872
77.5	20	0.169196	0.296623
77.5	30	0.079582	0.625456
77.5	40	0.256158	0.110609
77.5	50	0.053557	0.742748
77.5	60	0.07383	0.650727
77.5	70	0.1644	0.310724
77.5	80	0.041674	0.798475
77.5	90	0.272548	0.088855
77.5	100	0.166331	0.304996
77.5	110	-0.007642	0.962673
77.5	120	0.113587	0.485256
77.5	130	0.295967	0.063697
77.5	140	0.22993	0.153495
77.5	150	0.187698	0.246127
77.5	160	0.034959	0.830428
77.5	170	0.22146	0.169644
77.5	180	0.217825	0.176939
77.5	190	0.175952	0.277465
77.5	200	0.283103	0.076704
77.5	210	0.167967	0.300195
77.5	220	0.197478	0.221925
77.5	230	0.229751	0.153824
77.5	240	0.201497	0.21247
77.5	250	0.304431	0.05614
77.5	260	0.430388	0.00557
77.5	290	0.223119	0.166389
77.5	350	-0.109204	0.502362
75	67.5	0.194104	0.230081
75	75	0.379593	0.0157
75	82.5	0.086481	0.59569
75	120	0.202272	0.21068
75	127.5	0.184356	0.25479
75	135	0.204563	0.205446
75	142.5	0.352853	0.025533
75	157.5	0.228455	0.156222
75	165	0.01618	0.921064
75	172.5	-0.00131	0.9936
75	180	0.0978	0.548261
75	187.5	0.206045	0.202112
75	195	0.218436	0.175697
75	202.5	0.056145	0.730768
75	210	0.079196	0.627138
75	217.5	0.153441	0.344512
75	225	0.105095	0.518671
75	232.5	0.252213	0.116402
75	240	0.399554	0.010642
75	255	0.468217	0.002312
75	262.5	0.305854	0.054943
75	285	0.195618	0.226396
75	292.5	0.1578	0.330812
75	345	-0.040315	0.804917
75	352.5	0.071081	0.662943
72.5	52.5	0.212199	0.188667
72.5	60	0.059255	0.716457
72.5	67.5	0.351239	0.026261
72.5	75	0.07419	0.649131
72.5	135	0.229856	0.15363
72.5	150	0.262107	0.102291
72.5	157.5	0.063175	0.698553
72.5	165	0.064862	0.690901
72.5	172.5	0.066995	0.681264
72.5	180	0.29837	0.061475
72.5	187.5	0.093048	0.567954
72.5	195	0.504645	0.000898
72.5	202.5	0.483542	0.001573
72.5	210	0.268511	0.093878
72.5	217.5	0.472668	0.002071
72.5	225	0.399288	0.010699
72.5	232.5	0.528131	0.000461
72.5	255	0.313141	0.049129
72.5	270	0.216566	0.179518
72.5	285	0.379876	0.015616
72.5	292.5	0.239028	0.137428
72.5	300	0.223546	0.165559
72.5	345	-0.186291	0.249749
70	55	-0.027004	0.868625
70	60	0.170472	0.292939
70	65	0.02968	0.855739
70	165	0.223992	0.164694
70	170	0.155692	0.337396
70	175	0.023057	0.887695
70	180	0.053851	0.74138
70	185	0.245707	0.126452
70	195	0.519821	0.000587
70	215	0.32059	0.043708
70	220	0.236661	0.141484
70	225	0.29845	0.061402
70	230	0.256579	0.110005
70	235	0.052824	0.746149
70	240	0.28908	0.070424
70	260	0.263438	0.100496
70	270	0.174474	0.281585
70	295	0.160344	0.322975
70	340	0.038392	0.814054
67.5	185	0.279484	0.080715
67.5	280	-0.048287	0.767321
67.5	300	0.143982	0.375415
67.5	330	0.326234	0.039932
67.5	335	0.042023	0.796821
65	280	0.076861	0.637358
65	295	0.465693	0.00246
65	320	0.239461	0.136695
62.5	275	0.433477	0.005203
62.5	280	0.354125	0.02497
62.5	285	0.220309	0.171931
62.5	290	0.165381	0.307804
62.5	295	0.251279	0.117807
52.5	280	0.25894	0.106658

## Sheet: fig2f-1989
0	0.0140921	0.0560948	0.0231882	0.00824267	0.00358944	0.107792	0.0313037	0.141672	0.0146138	0.00366919	0.00397141	0.00672737	6.43044e-06	0.000152617	0.00437306	0.00691026	0.146678	0.0113296	0.000476883	0.0262242	0.122651	0.141494	0.0284767	0.0352244	0.11748	0.00133578	0.106566	0.0242796	0.0247116	0.0388029
30	0.168205	0.0992693	0.143593	0.0249298	0.371111	0.358535	0.283328	0.342582	0.460975	0.0275407	0.304068	0.203417	0.0305983	0.0510905	0.0325741	0.121638	0.157411	0.0727895	0.0287034	0.210391	0.434758	0.324329	0.269337	0.107902	0.203626	0.0331173	0.330799	0.0199095	0.300825	0.00645767
15	0.238263	0.100492	0.0985412	0.0652216	0.171245	0.160898	0.235129	0.151557	0.335113	0.0729628	0.147348	0.215267	0.0798921	0.0998378	0.0301751	0.177124	0.0130454	0.099919	0.0270211	0.162471	0.307898	0.0870569	0.245179	0.129107	0.0409549	0.118264	0.300523	0.279654	0.376785	0.204951
10	0.159672	0.0575445	0.0683552	0.10319	0.224397	0.109631	0.124828	0.0649041	0.0836445	0.069786	0.00590464	0.0878732	0.0418743	0.039535	0.017619	0.00201442	0.202706	0.0852863	0.0596978	0.070815	0.0228844	0.00232846	0.0206148	0.0213978	0.00207546	0.205598	0.142792	0.242076	0.0624372	0.327673
7.5	0.0003979	0.0535157	0.0979673	0.110212	0.0405177	0.0699669	0.128085	0.140057	0.0363741	0.0556834	0.0680237	0.128612	0.0652711	0.144057	0.127784	0.0471681	0.267366	0.0811533	0.222239	0.0583624	0.000286003	0.0515805	0.0685896	0.123648	0.101578	0.106192	0.0385004	0.0897267	0.0103801	0.0761287
6	0.0285045	0.202771	0.1861	0.274394	0.0440391	0.019276	0.0373697	0.000354873	0.0168049	0.0966711	0.0618183	0.0106685	0.212197	0.303607	0.150491	0.010094	0.0745176	0.111757	0.375476	0.0470212	0.0231833	0.102941	0.0350448	0.120598	0.241765	0.0755463	0.000882872	0.00369938	0.0745071	0.103346
5	0.0500751	0.0228493	0.109905	0.0525461	0.0783623	0.0374571	0.0524657	0.0502878	0.00547481	0.0673636	0.0284895	0.0244728	0.145109	0.0818021	0.0488985	0.108172	0.0184396	0.120006	0.134635	0.00305788	0.0133851	0.0409106	0.00843202	0.00413987	0.140712	0.0595549	0.0194652	0.00389256	0.0686733	0.125889
4.28571	0.0555453	0.0280426	0.0291705	0.140817	0.0148739	0.0130908	0.0708239	0.0341233	0.00554215	0.144501	0.110209	0.0523716	0.0349281	0.0286378	0.203972	0.00252017	0.0198137	0.132376	0.0423733	0.157485	0.0439881	0.0469149	0.00845936	0.0137937	0.0080956	0.0189586	0.00894971	0.0530075	0.0138638	0.0175018
3.75	0.0765883	0.0857507	0.0288631	0.123129	0.0056516	0.0391681	0.026701	0.0157784	0.00558636	0.169677	0.0794822	0.0344173	0.219415	0.0165045	0.12478	0.070149	0.0252029	0.0885938	0.0453622	0.0830928	0.00374217	0.0957669	0.032813	0.118254	0.00357171	0.0164989	0.0116821	0.0170352	0.0172541	0.0053622
3.33333	0.0272762	0.0305748	0.0234692	0.0432626	0.0137625	0.0504423	0.000463853	0.00602009	0.00460982	0.0591549	0.0162798	0.00158647	0.126853	0.0279603	0.0685873	0.0701849	0.0288077	0.0113713	0.0063449	0.00166378	0.010457	0.0461542	0.00354575	0.136526	0.0253798	0.0673091	0.010754	0.04273	0.0190231	0.00355356
3	0.020003	0.0962014	0.0425681	0.0253771	0.0137211	0.0163316	0.00136814	0.000614849	0.0040565	0.0199836	0.0237651	0.0123344	0.00771571	0.0312461	0.0416472	0.0781415	0.00281654	0.00368588	0.0154579	0.0226553	0.00146678	0.00138081	0.0441075	0.0551581	0.0204928	0.0887632	0.00609851	0.0907809	0.0049388	0.0140692
2.72727	0.0683276	0.034539	0.0538565	0.00210439	0.00195013	0.00412439	0.00319105	0.0147848	0.00884923	0.0213073	0.0176439	0.018082	0.0135464	0.0392114	0.00278926	0.0485868	0.0125618	0.0132285	0.0100178	0.0171876	0.00196113	0.0191618	0.0880677	0.026355	0.0117847	0.0363707	0.00397378	0.0668291	0.00867864	0.022811
2.5	0.0704787	0.0400252	0.0219581	0.0100372	0.00748927	0.00770888	0.00363822	0.024392	0.0115133	0.0346923	0.0734222	0.0687034	0.018976	0.0453459	0.00347689	0.142281	0.00837309	0.0434599	0.00798978	0.0437128	0.000795742	0.00759861	0.099507	0.00892214	0.007056	0.0641063	0.00802744	0.0427561	0.00942947	0.0314328
2.30769	0.0207341	0.0425791	0.0269691	0.00267003	0.00727822	0.00275525	0.000821734	0.00856753	0.00593566	0.0456109	0.0480699	0.0864053	0.000691857	0.0462113	0.050669	0.101682	0.0152514	0.0483821	0.0126882	0.0428008	0.0033153	0.0159885	0.0436644	0.017646	0.052414	0.0718573	0.00651229	0.0218252	0.00040692	0.00282749
2.14286	0.000692521	0.019663	0.0320115	0.0115356	0.00198141	0.00218345	0.000427587	0.00292848	0.000884576	0.0617994	0.00106202	0.0445914	0.00244737	0.0344257	0.0818835	0.00900088	0.00501094	0.0534209	0.00940425	0.0358835	0.00709898	0.0157247	0.00414304	0.0471915	0.0167938	0.0360389	0.00441452	0.00174283	0.00598931	0.00974884
2	0.00114542	0.0300878	0.0134836	0.0023309	2.96311e-05	0.000639165	5.56249e-05	0.00137603	2.28416e-05	0.0495971	0.0104418	0.00447068	0.000478279	0.0103758	0.0102813	0.00433298	0.00199888	0.0232408	0.00211262	0.0171758	0.00212932	0.000669346	1.86065e-05	0.0341361	0.00621957	0.000488343	6.0771e-05	5.56094e-05	0.00209661	0.00944527

## Sheet: fig2f-2010
0	0.015545	0.107676	0.0340774	0.0141092	0.0702475	0.0397644	0.0717396	0.143722	0.1243	0.0307938	0.000137977	0.110083	0.0288179	0.0475537	0.0128435	0.00981585	0.00141168	0.143682	0.243398	0.0235561	0.208108	0.00889455	0.118164	0.0455757	0.145178	0.1871	0.0129637	0.299812	0.130012	0.024323
30	0.111099	0.0862845	0.544109	0.0399706	0.290974	0.247379	0.155203	0.545794	0.500072	0.0531662	0.503381	0.34068	0.336054	0.318004	0.518232	0.103335	0.551275	0.481755	0.475858	0.169784	0.472372	0.453377	0.401408	0.00722744	0.408154	0.516831	0.493973	0.301451	0.596572	0.115663
15	0.259063	0.0445618	0.18232	0.105749	0.26706	0.0394026	0.0210976	0.179988	0.300306	0.169289	0.164733	0.221021	0.481591	0.15821	0.141704	0.348364	0.314109	0.253192	0.0899231	0.0412822	0.172256	0.365386	0.317062	0.196975	0.135413	0.199525	0.0655916	0.0155305	0.125927	0.105216
10	0.297954	0.11488	0.0333539	0.128395	0.047002	0.0395724	0.300647	0.0206283	0.00649933	0.0811515	0.0669281	0.010027	0.118794	0.125402	0.0266821	0.299195	0.100126	0.00683961	0.132183	0.217151	0.0335627	0.0200702	0.0612301	0.237174	0.191446	0.00459998	0.0913333	0.0682366	0.0662088	0.0821567
7.5	0.123305	0.0307375	0.058818	0.0877418	0.141661	0.178714	0.210139	0.0165605	0.0132141	0.170844	0.0637415	0.0113863	0.00184579	0.190025	0.0169257	0.0590787	0.0107903	0.0129046	0.00264941	0.240547	0.0380046	0.0521228	0.0289487	0.168457	0.0683909	0.0279141	0.191126	0.0772353	0.0331313	0.119916
6	0.043975	0.000419803	0.0732298	0.183568	0.100134	0.176836	0.0766425	0.00539119	0.0104102	0.164207	0.00788432	0.121602	0.00444048	0.0303167	0.104873	0.00395054	0.0109132	0.00283579	0.0351915	0.0787771	0.0301404	0.0688623	0.0274671	0.106042	0.000430479	0.0209922	0.102212	0.067687	0.000515232	0.00873147
5	0.0288586	0.106577	0.048266	0.0443322	0.0240105	0.0516265	0.0583911	0.0222991	0.0122593	0.112934	0.0201619	0.0815905	0.00608507	0.0199094	0.0704167	0.0275891	0.00441908	0.00412948	0.00707484	0.0352502	0.00116075	0.011761	0.00839189	0.0433428	0.0104133	0.0186584	0.0154131	0.0279971	0.000128261	0.00287489
4.28571	0.0159917	0.235206	0.00449521	0.148438	0.00218512	0.00950251	0.0269071	0.00722427	0.000286852	0.046678	0.00902271	0.001696	0.000772602	0.011714	0.0161656	0.0368843	0.000288281	0.0293644	0.0034121	0.0579482	0.0214928	0.00716866	0.00199179	0.012289	0.0226263	0.00216516	8.24814e-05	0.00438954	0.0119752	0.0642579
3.75	0.0131531	0.120583	0.00012802	0.136752	0.0081675	0.0598735	0.00287654	0.0260546	0.00165183	0.0375186	0.0176133	0.0339576	0.00520901	0.0156255	0.0305762	0.027468	0.00261267	0.0212651	0.00159742	0.0245089	0.00225748	0.00500982	0.00121171	0.0622266	0.00290221	0.00549714	0.00246418	0.0274998	0.00723128	0.143999
3.33333	0.00763084	0.0155555	0.00200359	0.0590703	0.0191683	0.0747793	0.0331127	0.0202287	0.00381261	0.0306253	0.0565426	0.0270217	0.00421057	0.0234569	0.00484903	0.0111231	0.00123522	0.0161536	0.000846109	0.0159191	0.00784219	0.00202464	0.0118003	0.0254296	0.00573083	0.00276106	0.00296974	0.0508591	0.0139169	0.0312847
3	0.0114513	0.0180837	0.00480532	0.0295901	0.0201134	0.0287721	0.0242287	0.00393616	0.00736193	0.0273127	0.0419454	0.00424166	0.000506006	0.0104682	0.00462367	0.00787608	0.000149987	0.0136978	7.46214e-06	0.018864	0.00261908	0.000733211	0.0110091	0.0133551	0.00159757	0.00134655	0.000794613	0.0113794	0.0031356	0.0146463
2.72727	0.0268298	0.0161017	0.00697128	0.00207747	0.00246645	0.0115745	0.00196571	0.00146788	0.00231828	0.0419482	0.0133366	0.000746521	0.00329198	0.00570619	0.00224802	0.00624291	0.000292358	0.00290131	0.000589784	0.0346357	0.000241078	0.00122159	0.00286762	0.0329694	0.00352667	0.000863124	0.00904604	0.00202651	0.000371166	0.00610163
2.5	0.0281212	0.0120636	0.0032931	0.00854042	0.0036007	0.0171904	0.00314788	0.00100178	0.000860773	0.0175072	0.00240329	0.0116918	0.00311664	0.0119511	0.00287644	0.0311936	0.00134561	0.00411313	0.00363049	0.0251451	0.00314114	0.000970402	0.00278871	0.0407918	0.00150904	0.000907475	0.00249915	0.0274984	8.44077e-05	0.00545347
2.30769	0.00737054	0.0426867	0.00229301	0.00217119	0.00286219	0.000655058	0.00570179	0.00201856	0.000943393	0.00474395	0.00544653	0.00618381	0.00154527	0.0140655	0.0150398	0.0239211	0.000923404	0.00455422	0.00104835	0.0091203	0.00401563	0.000249464	0.00382797	0.00524819	0.000663132	0.00352728	0.00356133	0.0165689	0.000742115	0.0514827
2.14286	0.00504931	0.0247685	0.00154105	0.00905349	0.00022061	0.0161685	0.00469946	0.000969277	0.00875545	0.0101216	0.0169245	0.00861864	0.00139655	0.0132008	0.02934	0.00351617	0.000106742	0.00260401	0.00225209	0.00713558	0.00232628	0.00153935	0.00118691	0.00196665	0.00151408	0.00539173	0.00581133	0.00167616	0.00308837	0.132809
2	0.00460224	0.0238139	0.00029518	0.000441461	0.000127013	0.00818879	0.00350041	0.00271509	0.00694847	0.00115788	0.00979738	0.00945146	0.00232328	0.00439203	0.00260486	0.000445938	6.32728e-07	7.69504e-06	0.000338259	0.000375499	0.00045957	0.000609426	0.000643763	0.000929658	0.000504437	0.0019204	0.000159096	0.000152752	0.00696034	0.0910833

## Sheet: fig2g-monthly
	WACF	AO
1980	3.51915	-2.0657
1980.08	4.93926	-0.93372
1980.17	3.84992	-1.4333
1980.25	3.30819	-0.41913
1980.33	3.38159	-1.1548
1980.42	2.81939	0.72149
1980.5	3.22605	-0.62221
1980.58	3.90533	-0.18519
1980.67	4.65723	0.31262
1980.75	3.34126	-0.52121
1980.83	3.11518	-1.361
1980.92	3.70375	-0.0573
1981	5.04272	-0.11634
1981.08	4.11473	-0.33158
1981.17	3.78221	-1.6447
1981.25	4.22767	0.43041
1981.33	3.52734	0.17956
1981.42	3.13555	-0.43793
1981.5	3.67012	0.56055
1981.58	3.88127	-0.24411
1981.67	4.81258	-1.0401
1981.75	3.35929	-1.1675
1981.83	3.44991	-0.18767
1981.92	4.63946	-1.2157
1982	4.47093	-0.88341
1982.08	5.5471	0.97391
1982.17	5.45233	1.0741
1982.25	4.64828	1.4538
1982.33	3.809	-0.2087
1982.42	2.81126	-1.1801
1982.5	3.38355	0.0047753
1982.58	3.38701	0.36223
1982.67	4.85669	0.55772
1982.75	3.68277	-0.21098
1982.83	3.39748	0.66093
1982.92	4.42735	0.96718
1983	4.72855	1.3591
1983.08	4.40025	-1.8059
1983.17	4.18245	-0.56707
1983.25	4.56002	-0.73776
1983.33	3.77146	-0.44093
1983.42	2.49918	0.31253
1983.5	3.3851	0.13055
1983.58	4.74554	1.0978
1983.67	4.81311	0.16689
1983.75	3.47387	1.3689
1983.83	3.2615	-0.68793
1983.92	4.31148	0.18625
1984	4.34929	0.90504
1984.08	5.36048	-0.30272
1984.17	4.66481	-2.386
1984.25	4.42569	-0.28359
1984.33	3.78343	0.47918
1984.42	3.39901	0.0072895
1984.5	2.94467	0.018871
1984.58	3.4944	0.46569
1984.67	4.90004	-0.41276
1984.75	2.91037	-0.27026
1984.83	2.99741	-0.96587
1984.92	4.51537	0.446
1985	4.53449	-2.8057
1985.08	4.72528	-1.4398
1985.17	5.21523	0.55144
1985.25	3.84323	0.65242
1985.33	3.82809	-0.43221
1985.42	2.7196	-0.34656
1985.5	3.18824	-0.38958
1985.58	3.62966	-0.0014289
1985.67	4.07191	0.11441
1985.75	3.42817	1.0351
1985.83	3.0421	-1.2175
1985.92	4.37723	-1.9476
1986	4.74324	-0.56764
1986.08	4.97681	-2.9041
1986.17	4.89883	1.9308
1986.25	3.29726	0.10299
1986.33	3.2389	0.36687
1986.42	2.17938	0.53457
1986.5	2.98542	-0.0082585
1986.58	4.12912	-0.82629
1986.67	4.42621	-0.023385
1986.75	2.53447	1.4246
1986.83	3.33466	0.92572
1986.92	3.64798	0.059768
1987	4.06109	-1.1476
1987.08	4.35469	-1.4732
1987.17	4.14725	-1.7465
1987.25	3.98063	0.38697
1987.33	3.60599	0.32524
1987.42	2.97874	-0.71027
1987.5	5.13549	-0.46627
1987.58	5.27663	-0.8357
1987.67	6.99586	0.28653
1987.75	4.08948	-0.080009
1987.83	3.43385	-0.53584
1987.92	3.22024	-0.53391
1988	6.25669	0.26466
1988.08	7.31576	-1.0662
1988.17	7.55101	-0.19707
1988.25	6.58484	-0.56071
1988.33	4.66956	-0.84614
1988.42	4.16452	0.060528
1988.5	5.15142	-0.14337
1988.58	6.30796	0.25457
1988.67	6.97551	1.0393
1988.75	4.793	0.032359
1988.83	4.36532	-0.034655
1988.92	5.76426	1.6788
1989	6.13222	3.106
1989.08	8.59757	3.2793
1989.17	6.66523	1.5303
1989.25	7.19595	-0.25024
1989.33	5.6826	0.88883
1989.42	5.50995	0.34498
1989.5	7.1065	0.86555
1989.58	7.06977	0.5509
1989.67	6.54205	0.70313
1989.75	3.90505	0.99069
1989.83	4.94745	0.033782
1989.92	6.23598	-0.64365
1990	4.91756	1.0007
1990.08	7.14281	3.4016
1990.17	6.93049	2.99
1990.25	7.43433	1.8788
1990.33	5.17987	0.94282
1990.42	4.23027	0.3043
1990.5	7.13322	-0.29581
1990.58	6.82299	-0.18024
1990.67	5.80353	-0.2104
1990.75	5.05987	0.66034
1990.83	4.92378	0.52064
1990.92	4.97409	1.2767
1991	5.82125	0.72323
1991.08	7.04916	-0.87599
1991.17	6.21115	-0.5268
1991.25	6.9771	0.53021
1991.33	5.78768	0.48649
1991.42	4.3976	-0.11536
1991.5	5.66965	-0.18797
1991.58	5.65803	0.79688
1991.67	5.44137	-0.11221
1991.75	4.50541	-0.25195
1991.83	5.68452	0.28465
1991.92	4.49214	1.6132
1992	6.14515	0.55003
1992.08	6.45257	1.1217
1992.17	5.53823	0.98423
1992.25	6.10867	-0.52053
1992.33	6.33535	1.3414
1992.42	4.22931	-0.30196
1992.5	4.86983	0.19113
1992.58	6.16029	0.53534
1992.67	6.0346	-0.6403
1992.75	4.51815	-0.36589
1992.83	4.60544	0.71699
1992.92	6.3952	1.6267
1993	6.00881	3.4953
1993.08	6.17398	0.1845
1993.17	5.67705	0.76435
1993.25	5.06669	-0.43545
1993.33	4.79877	-1.6075
1993.42	4.80427	-0.51951
1993.5	4.93354	-0.5107
1993.58	4.74855	-0.39299
1993.67	4.75371	-0.36063
1993.75	4.46534	-0.56501
1993.83	4.39219	1.0018
1993.92	4.63855	-0.10412
1994	5.54624	-0.28785
1994.08	5.41901	-0.86154
1994.17	4.51548	1.881
1994.25	4.77631	0.22474
1994.33	4.76037	-0.11545
1994.42	4.06672	1.6063
1994.5	4.56455	0.35074
1994.58	5.86324	0.82753
1994.67	5.32833	-0.084055
1994.75	4.37837	0.17403
1994.83	4.53483	1.7794
1994.92	6.2874	0.89383
1995	5.83278	-0.15377
1995.08	4.87319	1.4289
1995.17	6.19754	0.39323
1995.25	4.92643	-0.96313
1995.33	3.68494	-0.8912
1995.42	3.75913	-0.11182
1995.5	3.52761	-0.21708
1995.58	5.25799	0.54359
1995.67	5.56563	-0.54903
1995.75	3.25435	0.075041
1995.83	4.89491	-0.72327
1995.92	5.46833	-2.1271
1996	5.36345	-1.2004
1996.08	6.32249	0.16321
1996.17	4.97895	-1.4832
1996.25	4.87039	-1.5251
1996.33	4.10755	-0.22642
1996.42	3.75484	0.49673
1996.5	4.48784	0.71457
1996.58	5.45804	0.12471
1996.67	5.63362	-1.14
1996.75	3.81448	0.18253
1996.83	3.59169	0.13637
1996.92	5.33192	-1.7208
1997	6.15926	-0.45677
1997.08	5.77166	1.8887
1997.17	6.22416	1.0908
1997.25	6.33144	0.32363
1997.33	4.21917	-0.96113
1997.42	3.21087	-0.81499
1997.5	4.42735	-0.43061
1997.58	5.21785	0.12062
1997.67	5.15587	0.19451
1997.75	3.57874	-0.69971
1997.83	4.50286	-0.66113
1997.92	4.80994	-0.071116
1998	4.82282	-2.0806
1998.08	5.47723	-0.18318
1998.17	5.14522	-0.25442
1998.25	4.2812	-0.037912
1998.33	4.36398	0.42864
1998.42	3.97739	-0.71073
1998.5	3.73174	-0.21167
1998.58	5.72165	0.65033
1998.67	4.78442	-1.0499
1998.75	3.25261	0.29433
1998.83	3.59856	-1.4494
1998.92	5.14665	1.3534
1999	5.41385	0.11035
1999.08	5.44731	0.48213
1999.17	5.47566	-1.4916
1999.25	5.43458	0.28445
1999.33	4.67591	0.22587
1999.42	3.95303	0.70703
1999.5	3.38893	-0.0020418
1999.58	4.20939	-0.67215
1999.67	5.15453	0.059078
1999.75	3.63307	-0.0058023
1999.83	4.08998	0.61094
1999.92	5.51275	1.0431
2000	4.69489	1.2702
2000.08	6.21432	1.0758
2000.17	4.0872	-0.45136
2000.25	5.55472	-0.27852
2000.33	5.11283	0.96909
2000.42	3.75492	0.5861
2000.5	4.64104	-0.64943
2000.58	4.86894	0.14389
2000.67	5.16122	0.39486
2000.75	3.96844	0.31678
2000.83	4.72778	-1.5815
2000.92	4.57252	-2.3544
2001	5.16428	-0.95883
2001.08	5.03771	-0.62241
2001.17	4.12848	-1.6865
2001.25	5.75916	0.90598
2001.33	4.40287	0.45196
2001.42	4.28049	-0.015338
2001.5	3.40208	-0.030988
2001.58	4.9693	0.5205
2001.67	5.88415	-0.7066
2001.75	4.34738	0.70747
2001.83	3.79245	0.81865
2001.92	5.25512	-1.3224
2002	4.63476	1.3813
2002.08	4.98648	1.3035
2002.17	5.55477	0.902
2002.25	5.01235	0.74841
2002.33	4.78957	0.40136
2002.42	4.28477	0.57274
2002.5	4.68603	0.32764
2002.58	4.91915	-0.22853
2002.67	4.734	-0.042744
2002.75	3.89036	-1.4885
2002.83	3.24432	-1.4251
2002.92	4.60166	-1.5921
2003	6.32386	-0.47167
2003.08	5.23528	0.1278
2003.17	5.45801	0.93297
2003.25	4.81083	-0.17811
2003.33	4.06042	1.0167
2003.42	3.96225	-0.10212
2003.5	4.29119	0.075316
2003.58	5.42226	-0.28037
2003.67	5.63752	0.46658
2003.75	4.56252	-0.66981
2003.83	3.88976	0.64242
2003.92	4.46748	0.26521
2004	5.05342	-1.6858
2004.08	5.44942	-1.5285
2004.17	5.73636	0.31806
2004.25	4.77702	-0.40938
2004.33	3.83209	-0.094252
2004.42	3.77779	-0.23587
2004.5	4.74938	-0.20054
2004.58	4.97501	-0.72019
2004.67	4.8985	0.85501
2004.75	3.25089	-0.51542
2004.83	4.32582	0.67827
2004.92	4.45278	1.2301
2005	5.05563	0.35617
2005.08	5.18734	-1.2706
2005.17	4.63594	-1.3479
2005.25	5.41867	-0.046214
2005.33	3.48114	-0.76336
2005.42	4.05273	-0.38324
2005.5	4.13271	-0.030247
2005.58	4.15136	0.026141
2005.67	4.91448	0.80239
2005.75	3.7765	0.029768
2005.83	3.66398	0.22769
2005.92	4.42738	-2.1039
2006	5.05726	-0.17047
2006.08	5.46031	-0.15577
2006.17	5.19334	-1.6038
2006.25	5.09331	0.13833
2006.33	4.01278	0.15581
2006.42	4.96662	1.0708
2006.5	5.11858	0.1027
2006.58	5.28197	-0.26525
2006.67	5.77699	0.60649
2006.75	3.45121	-1.0291
2006.83	3.90986	0.52131
2006.92	5.29905	2.2817
2007	4.75822	2.0338
2007.08	5.09931	-1.3069
2007.17	5.32962	1.1821
2007.25	5.39853	0.54427
2007.33	4.1082	0.89367
2007.42	3.65799	-0.55496
2007.5	3.13481	-0.39652
2007.58	3.73588	-0.033738
2007.67	4.73154	0.17892
2007.75	3.43454	0.38348
2007.83	3.65646	-0.51866
2007.92	4.8459	0.82113
2008	5.0883	0.81896
2008.08	5.77439	0.93807
2008.17	6.12	0.58559
2008.25	4.66926	-0.45501
2008.33	4.27357	-1.2047
2008.42	3.55587	-0.08978
2008.5	3.66675	-0.47992
2008.58	4.09857	-0.080482
2008.67	5.20658	-0.32657
2008.75	4.45915	1.6758
2008.83	4.5328	0.092205
2008.92	5.21095	0.64778
2009	5.79184	0.79975
2009.08	6.35128	-0.6723
2009.17	5.48755	0.12134
2009.25	5.12173	0.97253
2009.33	5.34637	1.1937
2009.42	4.43039	-1.3507
2009.5	3.91065	-1.3559
2009.58	4.7904	-0.053666
2009.67	5.5329	0.87451
2009.75	3.70885	-1.5399
2009.83	3.54411	0.45885
2009.92	4.22728	-3.4128
2010	5.51322	-2.5868
2010.08	4.35914	-4.2657
2010.17	4.95561	-0.43208
2010.25	4.78727	-0.2745
2010.33	3.93133	-0.91864
2010.42	3.97963	-0.013004
2010.5	5.02541	0.43527
2010.58	3.61721	-0.1166
2010.67	5.12213	-0.86464
2010.75	3.71006	-0.46697
2010.83	3.53727	-0.37575
2010.92	5.18563	-2.631
2011	5.40712	-1.6831
2011.08	6.48542	1.5754
2011.17	5.81162	1.4241
2011.25	6.28728	2.2748
2011.33	5.2253	-0.035093
2011.42	5.8926	-0.85775
2011.5	4.3802	-0.47162
2011.58	5.28282	-1.0626
2011.67	5.22087	0.66474
2011.75	3.52985	0.79975
2011.83	4.46348	1.4592
2011.92	5.79384	2.2208
2012	5.67431	-0.21966
2012.08	5.04345	-0.036335
2012.17	6.09512	1.0371
2012.25	4.06025	-0.034571
2012.33	4.68497	0.16841
2012.42	4.2695	-0.67241
2012.5	4.41557	0.16779
2012.58	3.54721	0.013999
2012.67	4.93548	0.77225
2012.75	3.0393	-1.514
2012.83	3.40772	-0.11057
2012.92	5.11057	-1.7486
2013	5.4518	-0.60952
2013.08	4.86821	-1.0074
2013.17	5.17362	-3.1854
2013.25	6.17325	0.32221
2013.33	5.466	0.49401
2013.42	5.93592	0.54865
2013.5	3.42122	-0.011112
2013.58	4.0934	0.15425
2013.67	5.05141	-0.46088
2013.75	4.03678	0.26276
2013.83	5.16293	2.029
2013.92	5.89903	1.4749
2014	5.30866	-0.96876
2014.08	5.44642	0.043775
2014.17	6.32577	1.2058
2014.25	5.55718	0.97197
2014.33	5.8962	0.46421
2014.42	4.56824	-0.50745
2014.5	4.30906	-0.48894
2014.58	5.01349	-0.37154
2014.67	5.02499	0.10191
2014.75	3.59093	-1.1344
2014.83	4.64573	-0.5303
2014.92	5.06727	0.41292
2015	6.30618	1.0916
2015.08	7.52247	1.0426
2015.17	5.96005	1.8374
2015.25	4.64955	1.2157
2015.33	6.70246	0.76276
2015.42	5.17296	0.42704
2015.5	4.32494	-1.1079
2015.58	4.55604	-0.68902
2015.67	4.76535	-0.16451
2015.75	3.58514	-0.25006
2015.83	4.50662	1.945
2015.92	5.30914	1.4441
2016	4.62655	-1.4487
2016.08	6.38121	-0.023521
2016.17	4.85193	0.28024
2016.25	6.0222	-1.0511
2016.33	4.49057	-0.035739
2016.42	4.36926	0.31288
2016.5	3.63111	0.084758
2016.58	4.279	0.47238
2016.67	4.66905	0.78097
2016.75	4.11766	-1.9173
2016.83	3.71712	-0.61091
2016.92	4.75238	1.7864
2017	6.09071	0.94197
2017.08	6.33312	0.33986
2017.17	5.16432	1.3654
2017.25	5.13373	-0.088658
2017.33	4.78432	-0.73014
2017.42	3.93727	0.40166
2017.5	3.96755	0.63423
2017.58	4.19503	0.15004
2017.67	5.82513	-0.49245
2017.75	3.91008	0.69034
2017.83	4.30437	-0.077573
2017.92	4.33048	-0.058978
2018	6.03383	-0.28084
2018.08	5.31278	0.11273
2018.17	3.63432	-0.94112
2018.25	4.89678	0.54391
2018.33	4.13059	1.1796
2018.42	3.57303	0.37988
2018.5	4.12028	0.61175
2018.58	3.31274	0.83607
2018.67	5.13253	0.58451
2018.75	2.65318	0.41277
2018.83	3.4813	-1.1162
2018.92	3.94138	0.10973
2019	3.95299	-0.7132
2019.08	4.95648	1.1495
2019.17	5.08748	2.1161
2019.25	5.49794	-0.25531
2019.33	3.9096	-1.2313
2019.42	3.76718	-0.60129
2019.5	3.59844	-0.88969
2019.58	4.23176	-0.72177
2019.67	4.92456	0.3062
2019.75	4.06016	-0.082195
2019.83	4.0646	-1.1934
2019.92	5.2908	0.41207

## Sheet: fig2g-annual
	WACF	AO
1980	3.64719	-0.643288
1981	3.97024	-0.434592
1982	4.15615	0.297621
1983	4.01104	0.0318692
1984	3.97875	-0.191594
1985	3.8836	-0.518917
1986	3.69936	0.084637
1987	4.27333	-0.544213
1988	5.82499	0.0401727
1989	6.29919	0.949964
1990	5.8794	1.02412
1991	5.64125	0.197032
1992	5.61607	0.43657
1993	5.03845	0.07917
1994	5.0034	0.53239
1995	4.77024	-0.274637
1996	4.80961	-0.456483
1997	4.96743	-0.0397663
1998	4.52529	-0.270926
1999	4.69908	0.112613
2000	4.7799	-0.0465408
2001	4.70196	-0.161542
2002	4.61152	0.0716647
2003	4.84345	0.152076
2004	4.60654	-0.192376
2005	4.40815	-0.375275
2006	4.88511	0.137729
2007	4.32425	0.268883
2008	4.72135	0.176829
2009	4.85361	-0.330382
2010	4.47699	-1.04253
2011	5.31503	0.525719
2012	4.52362	-0.181383
2013	5.06113	0.000955667
2014	5.06283	-0.0667338
2015	5.28007	0.629559
2016	4.65901	-0.114137
2017	4.83134	0.256308
2018	4.18523	0.202733
2019	4.44517	-0.142024

## Sheet: fig2h
WACF	AO
3.64719	-0.643288
3.97024	-0.434592
4.15615	0.297621
4.01104	0.0318692
3.97875	-0.191594
3.8836	-0.518917
3.69936	0.084637
4.27333	-0.544213
5.82499	0.0401727
6.29919	0.949964
5.8794	1.02412
5.64125	0.197032
5.61607	0.43657
5.03845	0.07917
5.0034	0.53239
4.77024	-0.274637
4.80961	-0.456483
4.96743	-0.0397663
4.52529	-0.270926
4.69908	0.112613
4.7799	-0.0465408
4.70196	-0.161542
4.61152	0.0716647
4.84345	0.152076
4.60654	-0.192376
4.40815	-0.375275
4.88511	0.137729
4.32425	0.268883
4.72135	0.176829
4.85361	-0.330382
4.47699	-1.04253
5.31503	0.525719
4.52362	-0.181383
5.06113	0.000955667
5.06283	-0.0667338
5.28007	0.629559
4.65901	-0.114137
4.83134	0.256308
4.18523	0.202733
4.44517	-0.142024
