# Supplementary material for: Arctic weather variability and connectivity
Source: Nat Commun. 2023 Oct 18;14:6574. doi: 10.1038/s41467-023-42351-x (PMC10584854; doi:10.1038/s41467-023-42351-x)
Supplement: Supplementary file 3 — Supplmentary Data 1 [file 41467_2023_42351_MOESM3_ESM.zip › fig3.xlsx]

## Sheet: fig3a
Readme: fig3a and fig3b are the same; fig3c and fig3d are the same!
latitude	longitude	r-value	p-value
90	0	-0.084583	0.603817
87.5	0	-0.194371	0.229428
87.5	55	-0.100252	0.538225
87.5	110	0.080019	0.623549
87.5	165	0.142478	0.380476
87.5	220	0.117325	0.470914
87.5	275	-0.042534	0.794403
87.5	330	-0.127497	0.433039
85	0	0.000993	0.995148
85	27.5	-0.182952	0.25849
85	55	-0.113013	0.487482
85	82.5	-0.079903	0.624054
85	110	0.074026	0.64986
85	137.5	0.032018	0.844512
85	165	0.127788	0.431981
85	192.5	0.243197	0.130497
85	220	0.316258	0.046798
85	247.5	0.191819	0.23572
85	275	-0.088831	0.585697
85	302.5	-0.006879	0.966396
85	330	0.005622	0.972536
85	357.5	0.021835	0.893613
82.5	0	0.046349	0.776415
82.5	17.5	0.09711	0.551098
82.5	35	-0.13964	0.390133
82.5	52.5	-0.171152	0.290991
82.5	70	-0.080859	0.619896
82.5	87.5	-0.076991	0.636787
82.5	105	0.017717	0.913594
82.5	122.5	-0.032211	0.843583
82.5	140	-0.089333	0.583572
82.5	157.5	0.066772	0.682269
82.5	175	0.149711	0.356507
82.5	192.5	0.284073	0.075656
82.5	210	0.383308	0.014629
82.5	227.5	0.434257	0.005114
82.5	245	0.264581	0.098975
82.5	262.5	0.143679	0.376432
82.5	280	0.216222	0.180225
82.5	297.5	0.152941	0.346107
82.5	315	0.007615	0.962805
82.5	332.5	0.025128	0.87768
82.5	350	0.18832	0.244537
80	0	0.158168	0.329671
80	12.5	0.205726	0.202825
80	25	0.066663	0.682761
80	37.5	-0.154127	0.342334
80	50	-0.036792	0.821678
80	62.5	0.080595	0.621044
80	75	-0.031189	0.848488
80	87.5	-0.035608	0.827328
80	100	-0.102031	0.531002
80	112.5	0.021623	0.894642
80	125	-0.194731	0.22855
80	137.5	-0.126744	0.435783
80	150	0.065185	0.689437
80	162.5	0.159867	0.324436
80	175	0.247494	0.123629
80	187.5	0.251925	0.116834
80	200	0.25797	0.108022
80	212.5	0.336214	0.033909
80	225	0.356739	0.023847
80	237.5	0.308008	0.053169
80	250	0.206926	0.200147
80	262.5	0.135428	0.404726
80	275	0.392486	0.012245
80	287.5	0.281395	0.078577
80	300	0.082406	0.613199
80	312.5	0.000457	0.997767
80	325	-0.008544	0.958269
80	337.5	-0.083142	0.610018
80	350	0.040771	0.802753
77.5	0	0.304813	0.055817
77.5	10	0.300238	0.059789
77.5	20	0.212695	0.18761
77.5	30	-0.008664	0.957682
77.5	40	-0.015301	0.925342
77.5	50	0.060415	0.711143
77.5	60	0.058574	0.719585
77.5	70	0.0176	0.914162
77.5	80	0.02838	0.861995
77.5	90	-0.063726	0.696054
77.5	100	-0.061325	0.706983
77.5	110	0.022787	0.889004
77.5	120	-0.000771	0.996234
77.5	130	-0.084822	0.602791
77.5	140	-0.040571	0.803699
77.5	150	0.165773	0.306644
77.5	160	0.07741	0.63495
77.5	170	0.089483	0.582938
77.5	180	0.119703	0.461907
77.5	190	0.127744	0.432142
77.5	200	0.246183	0.125694
77.5	210	0.289518	0.06998
77.5	220	0.342083	0.030729
77.5	230	0.257195	0.109123
77.5	240	0.142935	0.378934
77.5	250	0.235662	0.143221
77.5	260	0.313638	0.048751
77.5	270	0.372566	0.017907
77.5	280	0.273068	0.088224
77.5	290	0.350684	0.026515
77.5	300	0.230162	0.153068
77.5	310	-0.179795	0.266939
77.5	320	-0.223981	0.164716
77.5	330	-0.049777	0.760347
77.5	340	-0.084997	0.602042
77.5	350	-0.042482	0.794649
75	0	0.327993	0.038812
75	7.5	0.392418	0.012261
75	15	0.220413	0.171724
75	22.5	0.129006	0.427571
75	30	0.107761	0.508061
75	37.5	0.132287	0.415809
75	45	0.188668	0.243651
75	52.5	0.112223	0.49055
75	60	0.164717	0.309778
75	67.5	0.117865	0.468858
75	75	0.157091	0.333019
75	82.5	0.067003	0.681229
75	90	0.068279	0.675488
75	97.5	0.071957	0.659041
75	105	0.106179	0.514346
75	112.5	0.137598	0.397167
75	120	0.070392	0.66602
75	127.5	0.001233	0.993975
75	135	-0.003254	0.984102
75	142.5	0.139126	0.391897
75	150	0.178734	0.269816
75	157.5	0.081262	0.618148
75	165	0.081803	0.615807
75	172.5	0.068662	0.673769
75	180	0.032982	0.839889
75	187.5	-0.082515	0.612727
75	195	0.008392	0.95901
75	202.5	0.187142	0.247554
75	210	0.320743	0.043602
75	217.5	0.282334	0.077543
75	225	0.272338	0.089112
75	232.5	0.347185	0.028167
75	240	0.18663	0.248873
75	247.5	0.079216	0.627048
75	255	0.233827	0.146452
75	262.5	0.301572	0.058608
75	270	0.172858	0.286137
75	277.5	0.304687	0.055923
75	285	0.324872	0.040819
75	292.5	0.258419	0.107389
75	300	0.17712	0.274238
75	307.5	-0.255016	0.112263
75	315	-0.171825	0.289069
75	322.5	-0.054536	0.738209
75	330	0.042146	0.796239
75	337.5	-0.064955	0.690479
75	345	0.019992	0.90255
75	352.5	0.248233	0.122475
72.5	0	0.473872	0.00201
72.5	7.5	0.351006	0.026368
72.5	15	0.264357	0.099272
72.5	22.5	0.266855	0.096001
72.5	30	0.267542	0.095115
72.5	37.5	0.220629	0.171294
72.5	45	0.278116	0.082273
72.5	52.5	0.203908	0.206934
72.5	60	0.148788	0.359514
72.5	67.5	0.117428	0.47052
72.5	75	0.100577	0.536904
72.5	82.5	0.164207	0.311299
72.5	90	0.260181	0.10493
72.5	97.5	0.260778	0.104106
72.5	105	0.23075	0.151992
72.5	112.5	0.263836	0.099964
72.5	120	0.099986	0.539309
72.5	127.5	0.129695	0.425087
72.5	135	0.25802	0.107953
72.5	142.5	0.349808	0.026922
72.5	150	0.222643	0.167319
72.5	157.5	0.223798	0.165069
72.5	165	0.109117	0.502706
72.5	172.5	0.16061	0.322162
72.5	180	0.011855	0.942122
72.5	187.5	0.010869	0.946928
72.5	195	0.097	0.551551
72.5	202.5	0.171907	0.288835
72.5	210	0.240628	0.134737
72.5	217.5	0.234975	0.144424
72.5	225	0.247005	0.124397
72.5	232.5	0.211724	0.18968
72.5	240	0.129007	0.427567
72.5	247.5	0.25233	0.116227
72.5	255	0.25375	0.114118
72.5	262.5	0.312493	0.049624
72.5	270	0.182911	0.258599
72.5	277.5	0.269274	0.092912
72.5	285	0.211706	0.189719
72.5	292.5	0.09212	0.571839
72.5	300	0.103202	0.526273
72.5	307.5	-0.142546	0.380246
72.5	315	-0.190783	0.23831
72.5	322.5	-0.178218	0.271224
72.5	330	-0.005737	0.971974
72.5	337.5	0.093362	0.566642
72.5	345	0.181208	0.263133
72.5	352.5	0.352664	0.025617
70	0	0.438941	0.004605
70	5	0.386332	0.013803
70	10	0.439917	0.004505
70	15	0.378774	0.015944
70	20	0.41814	0.007254
70	25	0.386748	0.013693
70	30	0.445488	0.003968
70	35	0.369012	0.019119
70	40	0.320043	0.044089
70	45	0.270038	0.091953
70	50	0.210695	0.191892
70	55	0.194667	0.228705
70	60	0.106786	0.51193
70	65	0.063709	0.69613
70	70	0.134484	0.408041
70	75	0.034944	0.830497
70	80	0.037445	0.818563
70	85	0.051662	0.751556
70	90	0.126851	0.435394
70	95	0.238995	0.137484
70	100	0.328007	0.038803
70	105	0.25245	0.116047
70	110	0.175596	0.278453
70	115	0.188561	0.243923
70	120	0.216609	0.179429
70	125	0.258636	0.107084
70	130	0.276744	0.083858
70	135	0.238229	0.138787
70	140	0.366674	0.019953
70	145	0.32755	0.039092
70	150	0.289776	0.06972
70	155	0.204373	0.205876
70	160	0.218875	0.174809
70	165	0.200306	0.215242
70	170	0.233625	0.146811
70	175	0.249063	0.121189
70	180	0.119627	0.462192
70	185	0.140718	0.386447
70	190	0.074559	0.647501
70	195	-0.104926	0.51935
70	200	-0.134233	0.408922
70	205	-0.065814	0.686594
70	210	0.07259	0.656227
70	215	0.155931	0.336646
70	220	0.11668	0.473372
70	225	0.13538	0.404894
70	230	0.142196	0.381429
70	235	0.20752	0.19883
70	240	0.173906	0.283179
70	245	0.289964	0.06953
70	250	0.406457	0.009253
70	255	0.466122	0.002434
70	260	0.41974	0.007012
70	265	0.274337	0.086698
70	270	0.261961	0.102489
70	275	0.256604	0.109968
70	280	0.218736	0.175091
70	285	0.141595	0.383465
70	290	0.230595	0.152276
70	295	0.079037	0.627829
70	300	0.116658	0.473454
70	305	0.134688	0.407322
70	310	-0.111191	0.494571
70	315	-0.000656	0.996796
70	320	-0.05088	0.755198
70	325	-0.152089	0.34883
70	330	-0.128849	0.428138
70	335	0.108519	0.505062
70	340	0.179942	0.266541
70	345	0.354594	0.024765
70	350	0.387613	0.013466
70	355	0.350094	0.026788
67.5	0	0.443482	0.004154
67.5	5	0.479532	0.001743
67.5	10	0.4091	0.008763
67.5	15	0.443778	0.004126
67.5	20	0.286766	0.072805
67.5	25	0.412842	0.008109
67.5	30	0.517313	0.00063
67.5	35	0.510595	0.000762
67.5	40	0.36031	0.02238
67.5	45	0.159527	0.325479
67.5	50	0.12763	0.432557
67.5	55	0.18516	0.252688
67.5	60	0.13318	0.412642
67.5	65	0.144987	0.372055
67.5	70	0.079452	0.626021
67.5	75	0.070339	0.666255
67.5	80	0.006305	0.969201
67.5	85	-0.083112	0.610149
67.5	90	0.071653	0.660393
67.5	95	0.183409	0.257281
67.5	100	0.152102	0.348788
67.5	105	0.182134	0.260661
67.5	110	0.241259	0.133686
67.5	115	0.234489	0.145281
67.5	120	0.295673	0.063974
67.5	125	0.314645	0.047993
67.5	130	0.338716	0.032521
67.5	135	0.31149	0.050401
67.5	140	0.228334	0.156449
67.5	145	0.232045	0.149643
67.5	150	0.286781	0.07279
67.5	155	0.167729	0.30089
67.5	160	0.156379	0.33524
67.5	165	0.222533	0.167534
67.5	170	0.252609	0.11581
67.5	175	0.226907	0.159125
67.5	180	0.315813	0.047125
67.5	185	0.167242	0.302318
67.5	190	0.075447	0.643582
67.5	195	-0.154587	0.340876
67.5	200	-0.157303	0.332356
67.5	205	-0.025437	0.876188
67.5	210	0.050037	0.759133
67.5	215	0.075956	0.64134
67.5	220	0.080397	0.621906
67.5	225	-0.006784	0.966863
67.5	230	-0.127553	0.432835
67.5	235	0.037268	0.819405
67.5	240	0.225686	0.161441
67.5	245	0.458734	0.002909
67.5	250	0.522556	0.000542
67.5	255	0.535762	0.000367
67.5	260	0.544898	0.000277
67.5	265	0.40857	0.00886
67.5	270	0.336145	0.033947
67.5	275	0.199875	0.216252
67.5	280	0.160663	0.322001
67.5	285	0.275749	0.085023
67.5	290	0.225971	0.160897
67.5	295	0.230999	0.151539
67.5	300	0.156319	0.335428
67.5	305	0.153806	0.343351
67.5	310	-0.0527	0.746726
67.5	315	0.054495	0.738397
67.5	320	0.140329	0.387774
67.5	325	-0.097723	0.548578
67.5	330	0.109027	0.503062
67.5	335	0.297652	0.062132
67.5	340	0.383219	0.014654
67.5	345	0.434394	0.005098
67.5	350	0.388598	0.013211
67.5	355	0.398233	0.010927
65	0	0.453608	0.003285
65	5	0.391425	0.012502
65	10	0.368326	0.019361
65	15	0.351375	0.026199
65	20	0.46045	0.002792
65	25	0.519386	0.000594
65	30	0.497467	0.001091
65	35	0.435367	0.004989
65	40	0.356853	0.023799
65	45	0.241583	0.133149
65	50	0.127197	0.434132
65	55	0.105313	0.517801
65	60	0.219623	0.173304
65	65	0.006778	0.966892
65	70	-0.063062	0.699071
65	75	0.087296	0.592217
65	80	-0.061238	0.707382
65	85	-0.023893	0.88365
65	90	0.029585	0.856194
65	95	0.083985	0.606386
65	100	0.062068	0.703597
65	105	0.079545	0.625615
65	110	0.188949	0.242936
65	115	0.248573	0.121947
65	120	0.297911	0.061894
65	125	0.286006	0.073602
65	130	0.373298	0.017666
65	135	0.422807	0.006567
65	140	0.0811	0.618851
65	145	0.077589	0.634166
65	150	0.210353	0.192631
65	155	0.165431	0.307657
65	160	0.247275	0.123972
65	165	0.26597	0.09715
65	170	0.330754	0.037105
65	175	0.293592	0.065957
65	180	0.121659	0.454567
65	185	0.153122	0.345527
65	190	0.179557	0.267583
65	195	0.108424	0.505438
65	200	0.048143	0.767994
65	205	0.018401	0.910271
65	210	-0.034674	0.831788
65	215	-0.097834	0.548122
65	220	-0.252086	0.116593
65	225	-0.079245	0.626925
65	230	-0.09153	0.574311
65	235	-0.013507	0.934072
65	240	0.280738	0.079307
65	245	0.284147	0.075576
65	250	0.412865	0.008105
65	255	0.494393	0.001184
65	260	0.4781	0.001807
65	265	0.405942	0.009351
65	270	0.224787	0.163161
65	275	0.275952	0.084784
65	280	0.229544	0.154204
65	285	0.192598	0.233789
65	290	0.258765	0.106903
65	295	0.302046	0.058193
65	300	0.164469	0.310519
65	305	0.232426	0.148956
65	310	0.222815	0.166983
65	315	0.170295	0.293448
65	320	0.129053	0.427402
65	325	0.182353	0.260079
65	330	0.435899	0.00493
65	335	0.475593	0.001925
65	340	0.43202	0.005373
65	345	0.424091	0.006388
65	350	0.374607	0.01724
65	355	0.344407	0.029539
62.5	0	0.33225	0.036205
62.5	5	0.424857	0.006283
62.5	10	0.193332	0.231977
62.5	15	0.17036	0.293263
62.5	20	0.352569	0.02566
62.5	25	0.537743	0.000346
62.5	30	0.47701	0.001858
62.5	35	0.362025	0.021703
62.5	40	0.411518	0.008336
62.5	45	0.327841	0.038907
62.5	50	0.199671	0.21673
62.5	55	0.107596	0.508713
62.5	60	0.119425	0.462952
62.5	65	0.068173	0.675962
62.5	70	-0.045663	0.779643
62.5	75	0.054081	0.740315
62.5	80	0.074842	0.646249
62.5	85	0.072018	0.658771
62.5	90	0.070032	0.66763
62.5	95	-0.009151	0.955307
62.5	100	-0.051375	0.752891
62.5	105	0.232858	0.148181
62.5	110	0.368239	0.019392
62.5	115	0.315295	0.047508
62.5	120	0.279829	0.080325
62.5	125	0.264525	0.099049
62.5	130	0.097182	0.550801
62.5	135	0.102054	0.530909
62.5	140	0.174355	0.281919
62.5	145	0.256852	0.109613
62.5	150	0.157444	0.331917
62.5	155	0.072811	0.655243
62.5	160	0.173035	0.285634
62.5	165	0.245216	0.127236
62.5	170	0.321163	0.043312
62.5	175	0.240415	0.135093
62.5	180	0.207679	0.198477
62.5	185	0.288384	0.071134
62.5	190	0.374518	0.017269
62.5	195	0.383953	0.014449
62.5	200	0.331495	0.036657
62.5	205	0.187122	0.247607
62.5	210	-0.060569	0.710437
62.5	215	-0.202676	0.20975
62.5	220	-0.327322	0.039237
62.5	225	-0.084848	0.602682
62.5	230	-0.024181	0.882259
62.5	235	0.09232	0.570997
62.5	240	0.326245	0.039926
62.5	245	0.247325	0.123894
62.5	250	0.205442	0.203465
62.5	255	0.278955	0.081314
62.5	260	0.41398	0.007919
62.5	265	0.373997	0.017437
62.5	270	0.327738	0.038973
62.5	275	0.309203	0.052206
62.5	280	0.40094	0.010349
62.5	285	0.302897	0.057454
62.5	290	0.138515	0.393999
62.5	295	0.179844	0.266806
62.5	300	0.224756	0.16322
62.5	305	0.353632	0.025187
62.5	310	0.312229	0.049828
62.5	315	0.285819	0.073798
62.5	320	0.106538	0.512914
62.5	325	0.347097	0.02821
62.5	330	0.567779	0.000133
62.5	335	0.570136	0.000123
62.5	340	0.535592	0.000369
62.5	345	0.526554	0.000483
62.5	350	0.388786	0.013163
62.5	355	0.327653	0.039027
60	0	0.313773	0.048649
60	2.5	0.195214	0.227375
60	5	0.274621	0.086359
60	7.5	0.183949	0.25586
60	10	0.161497	0.319463
60	12.5	0.201406	0.21268
60	15	0.301007	0.059106
60	17.5	0.382413	0.014881
60	20	0.43326	0.005228
60	22.5	0.373231	0.017688
60	25	0.401659	0.0102
60	27.5	0.409399	0.00871
60	30	0.406423	0.009259
60	32.5	0.395536	0.01153
60	35	0.314786	0.047888
60	37.5	0.238003	0.139174
60	40	0.292636	0.066885
60	42.5	0.311365	0.050498
60	45	0.34102	0.031285
60	47.5	0.246684	0.124903
60	50	0.184617	0.254107
60	52.5	0.161454	0.319592
60	55	0.119129	0.46407
60	57.5	0.129007	0.427567
60	60	0.128121	0.430774
60	62.5	0.178327	0.270928
60	65	0.104879	0.519538
60	67.5	0.054893	0.736556
60	70	-0.051662	0.751556
60	72.5	-0.097129	0.55102
60	75	-0.095874	0.556201
60	77.5	-0.024389	0.881252
60	80	0.062547	0.701415
60	82.5	0.109995	0.499253
60	85	0.092546	0.570052
60	87.5	0.074238	0.648921
60	90	0.028694	0.860484
60	92.5	-0.039012	0.811106
60	95	-0.011521	0.943749
60	97.5	-0.003442	0.983185
60	100	0.097255	0.550501
60	102.5	0.204481	0.205632
60	105	0.321624	0.042996
60	107.5	0.437426	0.004764
60	110	0.37037	0.018648
60	112.5	0.363212	0.021245
60	115	0.409054	0.008772
60	117.5	0.371791	0.018166
60	120	0.342517	0.030503
60	122.5	0.391494	0.012485
60	125	0.407191	0.009114
60	127.5	0.425326	0.00622
60	130	0.369435	0.018971
60	132.5	0.308323	0.052915
60	135	0.256385	0.110283
60	137.5	0.11195	0.49161
60	140	0.009341	0.954384
60	142.5	-0.067896	0.677207
60	145	-0.075405	0.643766
60	147.5	-0.023579	0.885171
60	150	-0.027044	0.868433
60	152.5	0.010333	0.949543
60	155	-0.092115	0.57186
60	157.5	-0.110027	0.499128
60	160	-0.038882	0.811724
60	162.5	-0.032265	0.843324
60	165	0.103053	0.526875
60	167.5	0.207651	0.198539
60	170	0.210185	0.192994
60	172.5	0.186098	0.250251
60	175	0.150448	0.354117
60	177.5	0.175165	0.279655
60	180	0.24774	0.123244
60	182.5	0.276609	0.084016
60	185	0.225838	0.161151
60	187.5	0.209742	0.193957
60	190	0.290722	0.068772
60	192.5	0.327358	0.039213
60	195	0.328041	0.038781
60	197.5	0.411873	0.008274
60	200	0.435549	0.004969
60	202.5	0.318822	0.044948
60	205	0.238113	0.138985
60	207.5	0.132201	0.416115
60	210	0.011109	0.945761
60	212.5	-0.063548	0.696859
60	215	-0.037256	0.819466
60	217.5	0.01361	0.933574
60	220	-0.026256	0.872234
60	222.5	-0.161622	0.319082
60	225	-0.15115	0.35185
60	227.5	-0.184134	0.255372
60	230	-0.254596	0.112876
60	232.5	-0.116803	0.472903
60	235	-0.107907	0.507484
60	237.5	0.086975	0.593583
60	240	0.189585	0.241325
60	242.5	0.250355	0.119208
60	245	0.264509	0.09907
60	247.5	0.236868	0.141125
60	250	0.20742	0.199052
60	252.5	0.173166	0.285266
60	255	0.141996	0.382103
60	257.5	0.15895	0.327256
60	260	0.214045	0.18476
60	262.5	0.286775	0.072797
60	265	0.321039	0.043397
60	267.5	0.271578	0.090043
60	270	0.374377	0.017315
60	272.5	0.430176	0.005596
60	275	0.444712	0.004039
60	277.5	0.474381	0.001984
60	280	0.489411	0.001351
60	282.5	0.487071	0.001436
60	285	0.4256	0.006183
60	287.5	0.360637	0.02225
60	290	0.311734	0.050211
60	292.5	0.276654	0.083963
60	295	0.327736	0.038974
60	297.5	0.249576	0.120399
60	300	0.287649	0.071889
60	302.5	0.2397	0.136293
60	305	0.223687	0.165285
60	307.5	0.217353	0.177902
60	310	0.23173	0.150212
60	312.5	0.240322	0.135249
60	315	0.220703	0.171145
60	317.5	0.178616	0.270139
60	320	0.102144	0.530544
60	322.5	0.294539	0.065049
60	325	0.293279	0.06626
60	327.5	0.32919	0.038064
60	330	0.464679	0.002521
60	332.5	0.480706	0.001691
60	335	0.492799	0.001236
60	337.5	0.512037	0.000732
60	340	0.487672	0.001413
60	342.5	0.584576	7.5e-05
60	345	0.474938	0.001957
60	347.5	0.281751	0.078184
60	350	0.356331	0.024019
60	352.5	0.421754	0.006717
60	355	0.475346	0.001937
60	357.5	0.399158	0.010727
57.5	0	0.376308	0.016701
57.5	2.5	0.334488	0.034893
57.5	5	0.304945	0.055705
57.5	7.5	0.282284	0.077598
57.5	10	0.280115	0.080004
57.5	12.5	0.344937	0.029273
57.5	15	0.402997	0.009928
57.5	17.5	0.381738	0.015074
57.5	20	0.29545	0.064184
57.5	22.5	0.323449	0.041761
57.5	25	0.419363	0.007068
57.5	27.5	0.436557	0.004858
57.5	30	0.40524	0.009486
57.5	32.5	0.390659	0.012691
57.5	35	0.382302	0.014913
57.5	37.5	0.319788	0.044267
57.5	40	0.251957	0.116786
57.5	42.5	0.201927	0.211474
57.5	45	0.207324	0.199262
57.5	47.5	0.190956	0.237875
57.5	50	0.140006	0.388879
57.5	52.5	0.182517	0.259643
57.5	55	0.211187	0.190833
57.5	57.5	0.109447	0.501406
57.5	60	0.042459	0.794757
57.5	62.5	-0.000782	0.996177
57.5	65	0.034585	0.832216
57.5	67.5	-0.061016	0.708394
57.5	70	-0.042169	0.79613
57.5	72.5	0.003405	0.983363
57.5	75	0.052392	0.748158
57.5	77.5	0.120595	0.458549
57.5	80	0.145655	0.369833
57.5	82.5	0.16595	0.30612
57.5	85	0.121754	0.454212
57.5	87.5	0.055763	0.732534
57.5	90	0.007292	0.964379
57.5	92.5	0.025297	0.876866
57.5	95	0.051271	0.753376
57.5	97.5	0.132246	0.415955
57.5	100	0.185838	0.250924
57.5	102.5	0.215696	0.181314
57.5	105	0.200726	0.214261
57.5	107.5	0.345415	0.029035
57.5	110	0.421309	0.006781
57.5	112.5	0.488182	0.001395
57.5	115	0.472008	0.002105
57.5	117.5	0.419585	0.007035
57.5	120	0.349042	0.027281
57.5	122.5	0.445579	0.003959
57.5	125	0.608618	3.1e-05
57.5	127.5	0.562175	0.00016
57.5	130	0.472645	0.002072
57.5	132.5	0.339783	0.031944
57.5	135	0.363084	0.021294
57.5	137.5	0.181797	0.261559
57.5	140	-0.114102	0.483266
57.5	142.5	-0.048868	0.764599
57.5	145	-0.007127	0.965187
57.5	147.5	0.051209	0.753666
57.5	150	0.013447	0.934366
57.5	152.5	-0.043699	0.7889
57.5	155	-0.064628	0.691962
57.5	157.5	0.045678	0.77957
57.5	160	-0.075575	0.643018
57.5	162.5	0.079525	0.625704
57.5	165	0.026961	0.868832
57.5	167.5	0.001147	0.994396
57.5	170	0.01143	0.944194
57.5	172.5	0.065903	0.68619
57.5	175	0.082792	0.611528
57.5	177.5	0.16739	0.301884
57.5	180	0.25706	0.109316
57.5	182.5	0.286645	0.072932
57.5	185	0.214071	0.184704
57.5	187.5	0.226708	0.1595
57.5	190	0.319458	0.044499
57.5	192.5	0.288869	0.070639
57.5	195	0.243337	0.130268
57.5	197.5	0.269205	0.093
57.5	200	0.223817	0.165034
57.5	202.5	0.246552	0.12511
57.5	205	0.051688	0.751433
57.5	207.5	0.010076	0.950794
57.5	210	0.034329	0.833438
57.5	212.5	-0.008344	0.959244
57.5	215	-0.062482	0.701707
57.5	217.5	-0.042471	0.794703
57.5	220	-0.047308	0.771911
57.5	222.5	0.036252	0.824251
57.5	225	0.009963	0.951348
57.5	227.5	0.005065	0.975254
57.5	230	-0.09033	0.579363
57.5	232.5	-0.023073	0.887619
57.5	235	0.032104	0.844097
57.5	237.5	-0.048601	0.765848
57.5	240	0.035282	0.828883
57.5	242.5	0.136161	0.402164
57.5	245	0.1307	0.421474
57.5	247.5	0.138195	0.395103
57.5	250	0.161285	0.320107
57.5	252.5	0.084462	0.604337
57.5	255	0.122695	0.450705
57.5	257.5	0.121813	0.453991
57.5	260	0.100181	0.538516
57.5	262.5	0.149432	0.357415
57.5	265	0.204556	0.205464
57.5	267.5	0.237766	0.139579
57.5	270	0.24314	0.130589
57.5	272.5	0.263795	0.100018
57.5	275	0.217504	0.177594
57.5	277.5	0.221573	0.169422
57.5	280	0.232848	0.1482
57.5	282.5	0.239401	0.136797
57.5	285	0.326866	0.039527
57.5	287.5	0.350346	0.026672
57.5	290	0.436845	0.004827
57.5	292.5	0.49435	0.001186
57.5	295	0.472809	0.002064
57.5	297.5	0.354331	0.02488
57.5	300	0.327557	0.039087
57.5	302.5	0.283398	0.076384
57.5	305	0.161209	0.320337
57.5	307.5	0.196042	0.225372
57.5	310	0.148892	0.359174
57.5	312.5	0.178135	0.271453
57.5	315	0.151128	0.351922
57.5	317.5	0.157861	0.330622
57.5	320	0.326513	0.039753
57.5	322.5	0.414099	0.007899
57.5	325	0.416519	0.007507
57.5	327.5	0.403888	0.00975
57.5	330	0.408801	0.008818
57.5	332.5	0.409085	0.008766
57.5	335	0.45388	0.003264
57.5	337.5	0.37014	0.018727
57.5	340	0.463098	0.00262
57.5	342.5	0.5421	0.000303
57.5	345	0.393376	0.012032
57.5	347.5	0.323756	0.041556
57.5	350	0.278437	0.081904
57.5	352.5	0.350306	0.02669
57.5	355	0.35429	0.024898
57.5	357.5	0.516105	0.000652
55	0	0.564305	0.000149
55	2.5	0.553484	0.000212
55	5	0.497357	0.001094
55	7.5	0.405644	0.009408
55	10	0.333406	0.035523
55	12.5	0.440759	0.00442
55	15	0.472226	0.002094
55	17.5	0.390907	0.01263
55	20	0.290247	0.069246
55	22.5	0.283433	0.076347
55	25	0.321178	0.043302
55	27.5	0.389077	0.013089
55	30	0.376089	0.01677
55	32.5	0.33398	0.035188
55	35	0.307162	0.053861
55	37.5	0.270933	0.090839
55	40	0.148748	0.359645
55	42.5	0.168799	0.297774
55	45	0.179972	0.266459
55	47.5	0.117778	0.46919
55	50	0.087155	0.592819
55	52.5	0.058044	0.72202
55	55	0.090278	0.579582
55	57.5	0.045479	0.780508
55	60	0.080922	0.619625
55	62.5	0.036928	0.821025
55	65	0.065636	0.687398
55	67.5	0.071687	0.660243
55	70	-0.065401	0.688459
55	72.5	-0.038837	0.811937
55	75	-0.064859	0.690912
55	77.5	0.009895	0.95168
55	80	0.166639	0.304089
55	82.5	0.201834	0.21169
55	85	0.171288	0.290602
55	87.5	0.015345	0.925128
55	90	0.091549	0.574232
55	92.5	0.075675	0.642576
55	95	0.058217	0.721225
55	97.5	0.07742	0.634904
55	100	0.079552	0.625584
55	102.5	0.092869	0.568703
55	105	0.119262	0.46357
55	107.5	0.270424	0.091472
55	110	0.343683	0.029906
55	112.5	0.546754	0.000262
55	115	0.525858	0.000492
55	117.5	0.484439	0.001537
55	120	0.533678	0.000391
55	122.5	0.558069	0.000183
55	125	0.553352	0.000213
55	127.5	0.52738	0.000471
55	130	0.487009	0.001438
55	132.5	0.503483	0.000927
55	135	0.349202	0.027205
55	137.5	0.192158	0.234879
55	140	0.154163	0.34222
55	142.5	0.109693	0.500439
55	145	0.168621	0.298292
55	147.5	0.101706	0.532317
55	150	0.048139	0.768014
55	152.5	-0.059143	0.716973
55	155	0.088497	0.587113
55	157.5	0.06273	0.700578
55	160	0.004706	0.977009
55	162.5	-0.024412	0.881145
55	165	0.007173	0.964962
55	167.5	-0.010407	0.949184
55	170	0.100414	0.537567
55	172.5	0.137917	0.396064
55	175	0.054692	0.737486
55	177.5	0.212866	0.187248
55	180	0.283983	0.075754
55	182.5	0.303021	0.057346
55	185	0.264072	0.09965
55	187.5	0.317894	0.045611
55	190	0.356494	0.02395
55	192.5	0.135266	0.405295
55	195	0.020964	0.897834
55	197.5	0.142212	0.381373
55	200	0.127421	0.433316
55	202.5	0.093248	0.567117
55	205	0.032562	0.841901
55	207.5	0.001068	0.994783
55	210	0.024494	0.880747
55	212.5	-0.112247	0.490457
55	215	-0.124879	0.442623
55	217.5	-0.044217	0.786453
55	220	-0.058301	0.720838
55	222.5	0.082849	0.611282
55	225	0.050132	0.758691
55	227.5	0.018552	0.909538
55	230	-0.074298	0.648657
55	232.5	0.031527	0.846867
55	235	0.153185	0.345328
55	237.5	0.189305	0.242034
55	240	0.08718	0.59271
55	242.5	0.179434	0.267915
55	245	0.23231	0.149166
55	247.5	0.189305	0.242034
55	250	0.160432	0.322706
55	252.5	0.042263	0.795684
55	255	0.041208	0.800681
55	257.5	0.035831	0.826262
55	260	0.040276	0.8051
55	262.5	0.080273	0.622444
55	265	0.179327	0.268205
55	267.5	0.208407	0.196874
55	270	0.258655	0.107057
55	272.5	0.262547	0.101694
55	275	0.267546	0.095111
55	277.5	0.313096	0.049163
55	280	0.307864	0.053287
55	282.5	0.277821	0.082612
55	285	0.325422	0.040459
55	287.5	0.39448	0.011773
55	290	0.457489	0.002997
55	292.5	0.457817	0.002974
55	295	0.384371	0.014334
55	297.5	0.372637	0.017883
55	300	0.292643	0.066878
55	302.5	0.308128	0.053072
55	305	0.170676	0.292354
55	307.5	0.08337	0.609034
55	310	0.090502	0.578639
55	312.5	0.11077	0.496216
55	315	0.062841	0.700073
55	317.5	0.145344	0.370867
55	320	0.30744	0.053633
55	322.5	0.4402	0.004476
55	325	0.385251	0.014094
55	327.5	0.358819	0.022983
55	330	0.29022	0.069274
55	332.5	0.308173	0.053036
55	335	0.306622	0.054305
55	337.5	0.24706	0.124309
55	340	0.402607	0.010007
55	342.5	0.383425	0.014596
55	345	0.354346	0.024873
55	347.5	0.272108	0.089393
55	350	0.238357	0.138569
55	352.5	0.360159	0.022441
55	355	0.422809	0.006567
55	357.5	0.427001	0.005998
52.5	0	0.503478	0.000927
52.5	2.5	0.460024	0.002821
52.5	5	0.422098	0.006667
52.5	7.5	0.389944	0.012869
52.5	10	0.340553	0.031533
52.5	12.5	0.332323	0.036162
52.5	15	0.342886	0.030313
52.5	17.5	0.386872	0.01366
52.5	20	0.337555	0.033159
52.5	22.5	0.298189	0.06164
52.5	25	0.278204	0.082172
52.5	27.5	0.274725	0.086234
52.5	30	0.139099	0.391988
52.5	32.5	0.151704	0.350067
52.5	35	0.137966	0.395896
52.5	37.5	0.177527	0.273118
52.5	40	0.153907	0.343032
52.5	42.5	0.174532	0.281424
52.5	45	0.122525	0.451336
52.5	47.5	-0.043021	0.792101
52.5	50	-0.09958	0.540966
52.5	52.5	-0.082728	0.611807
52.5	55	-0.016326	0.920354
52.5	57.5	0.029271	0.857706
52.5	60	-0.025891	0.873998
52.5	62.5	-0.114704	0.480949
52.5	65	-0.047897	0.769149
52.5	67.5	-0.013032	0.936385
52.5	70	-0.061064	0.708176
52.5	72.5	0.036211	0.824445
52.5	75	0.12242	0.451726
52.5	77.5	0.085687	0.599084
52.5	80	0.112835	0.488169
52.5	82.5	0.112225	0.490539
52.5	85	0.046436	0.776006
52.5	87.5	0.005015	0.975498
52.5	90	0.024311	0.881633
52.5	92.5	-0.04834	0.767072
52.5	95	-0.01442	0.929629
52.5	97.5	0.002926	0.985701
52.5	100	0.114017	0.483596
52.5	102.5	0.140358	0.387677
52.5	105	0.024852	0.879015
52.5	107.5	0.268482	0.093915
52.5	110	0.347433	0.028048
52.5	112.5	0.454988	0.00318
52.5	115	0.452726	0.003354
52.5	117.5	0.339936	0.031862
52.5	120	0.284609	0.075083
52.5	122.5	0.383924	0.014457
52.5	125	0.334391	0.034949
52.5	127.5	0.349655	0.026993
52.5	130	0.338188	0.03281
52.5	132.5	0.214394	0.184027
52.5	135	0.351559	0.026115
52.5	137.5	0.327606	0.039056
52.5	140	0.259802	0.105455
52.5	142.5	0.235768	0.143036
52.5	145	0.196083	0.225273
52.5	147.5	0.190955	0.237877
52.5	150	0.073812	0.650807
52.5	152.5	0.053788	0.741675
52.5	155	0.113372	0.486091
52.5	157.5	0.179902	0.266649
52.5	160	-0.043901	0.787945
52.5	162.5	-0.123794	0.446626
52.5	165	-0.092781	0.569068
52.5	167.5	-0.00612	0.970104
52.5	170	0.106488	0.513115
52.5	172.5	0.199787	0.216457
52.5	175	0.217711	0.177172
52.5	177.5	0.245249	0.127183
52.5	180	0.245277	0.127137
52.5	182.5	0.204372	0.205881
52.5	185	0.047889	0.769187
52.5	187.5	0.078586	0.629802
52.5	190	0.104184	0.522323
52.5	192.5	0.018706	0.908788
52.5	195	-0.12328	0.448533
52.5	197.5	-0.048967	0.764135
52.5	200	0.087782	0.590148
52.5	202.5	0.073273	0.653196
52.5	205	0.049678	0.760813
52.5	207.5	0.069747	0.668906
52.5	210	0.046511	0.775655
52.5	212.5	0.028756	0.860185
52.5	215	0.051229	0.753573
52.5	217.5	0.056712	0.728152
52.5	220	0.048684	0.765461
52.5	222.5	-0.002744	0.986591
52.5	225	-0.023369	0.886187
52.5	227.5	-0.065788	0.686712
52.5	230	-0.06186	0.704542
52.5	232.5	-0.00744	0.963657
52.5	235	0.13448	0.408054
52.5	237.5	0.217028	0.178567
52.5	240	0.188357	0.244442
52.5	242.5	0.326696	0.039636
52.5	245	0.267999	0.094531
52.5	247.5	0.166542	0.304374
52.5	250	0.221083	0.170392
52.5	252.5	0.115486	0.477941
52.5	255	-0.032738	0.841056
52.5	257.5	-0.102088	0.530772
52.5	260	-0.087423	0.591677
52.5	262.5	0.004323	0.97888
52.5	265	0.062829	0.70013
52.5	267.5	0.156322	0.33542
52.5	270	0.141763	0.382895
52.5	272.5	0.174397	0.2818
52.5	275	0.256502	0.110115
52.5	277.5	0.336311	0.033854
52.5	280	0.417816	0.007304
52.5	282.5	0.447744	0.003767
52.5	285	0.477323	0.001843
52.5	287.5	0.52086	0.000569
52.5	290	0.533038	0.000398
52.5	292.5	0.485954	0.001478
52.5	295	0.412321	0.008198
52.5	297.5	0.389134	0.013074
52.5	300	0.467994	0.002325
52.5	302.5	0.426014	0.006128
52.5	305	0.301636	0.058552
52.5	307.5	0.2047	0.205136
52.5	310	0.092089	0.571967
52.5	312.5	0.111124	0.494831
52.5	315	0.114639	0.4812
52.5	317.5	0.2232	0.166231
52.5	320	0.348283	0.02764
52.5	322.5	0.360359	0.022361
52.5	325	0.276599	0.084027
52.5	327.5	0.178331	0.270916
52.5	330	0.226362	0.160156
52.5	332.5	0.189287	0.242079
52.5	335	0.279418	0.08079
52.5	337.5	0.253227	0.114892
52.5	340	0.330056	0.03753
52.5	342.5	0.290077	0.069418
52.5	345	0.384946	0.014177
52.5	347.5	0.454844	0.003191
52.5	350	0.353474	0.025256
52.5	352.5	0.342228	0.030653
52.5	355	0.420369	0.006919
52.5	357.5	0.520478	0.000576
50	0	0.539538	0.000327
50	2.5	0.40535	0.009464
50	5	0.281254	0.078734
50	7.5	0.434147	0.005126
50	10	0.386592	0.013734
50	12.5	0.316729	0.046454
50	15	0.342916	0.030298
50	17.5	0.36598	0.020207
50	20	0.280067	0.080058
50	22.5	0.200684	0.21436
50	25	0.153598	0.344014
50	27.5	0.13494	0.406436
50	30	0.083636	0.607891
50	32.5	0.079377	0.626349
50	35	0.089129	0.584435
50	37.5	0.140998	0.385495
50	40	0.151426	0.350962
50	42.5	0.080375	0.622
50	45	-0.037525	0.81818
50	47.5	-0.035285	0.82887
50	50	-0.009361	0.954284
50	52.5	0.056795	0.727768
50	55	0.123618	0.44728
50	57.5	0.074242	0.648903
50	60	-0.099119	0.542851
50	62.5	-0.110349	0.497864
50	65	-0.079911	0.624022
50	67.5	-0.02896	0.859205
50	70	0.086032	0.597609
50	72.5	0.030504	0.851779
50	75	-0.065942	0.686017
50	77.5	-0.113049	0.48734
50	80	-0.082435	0.613071
50	82.5	0.059192	0.716746
50	85	0.118198	0.467594
50	87.5	0.134029	0.409643
50	90	-0.034643	0.831936
50	92.5	0.059225	0.716597
50	95	-0.157767	0.330915
50	97.5	-0.118668	0.465814
50	100	-0.011124	0.945687
50	102.5	0.093257	0.567081
50	105	0.204764	0.204992
50	107.5	0.088724	0.586151
50	110	0.1424	0.380738
50	112.5	0.275114	0.085774
50	115	0.28508	0.07458
50	117.5	0.18031	0.265548
50	120	0.121675	0.454507
50	122.5	0.168415	0.298889
50	125	0.275817	0.084943
50	127.5	0.363552	0.021115
50	130	0.382246	0.014928
50	132.5	0.359085	0.022874
50	135	0.269406	0.092747
50	137.5	0.17242	0.287377
50	140	0.257213	0.109098
50	142.5	0.160418	0.322749
50	145	0.263405	0.100541
50	147.5	0.232626	0.148598
50	150	0.259017	0.10655
50	152.5	0.189746	0.240918
50	155	0.145161	0.371475
50	157.5	0.151455	0.350869
50	160	0.03362	0.836834
50	162.5	0.101434	0.533422
50	165	0.093133	0.5676
50	167.5	-0.020826	0.898506
50	170	-0.014844	0.927564
50	172.5	0.151712	0.350041
50	175	0.180246	0.265721
50	177.5	0.289043	0.070461
50	180	0.318943	0.044863
50	182.5	0.135514	0.404426
50	185	-0.080453	0.621663
50	187.5	-0.077544	0.634363
50	190	-0.103354	0.525662
50	192.5	-0.15488	0.339953
50	195	-0.050109	0.758796
50	197.5	0.017542	0.914441
50	200	0.087167	0.592768
50	202.5	0.033179	0.838942
50	205	0.021531	0.895087
50	207.5	0.070955	0.663507
50	210	0.11529	0.478695
50	212.5	-0.016364	0.920169
50	215	0.022659	0.889621
50	217.5	-0.039472	0.80892
50	220	-0.000928	0.995465
50	222.5	-0.082216	0.614019
50	225	-0.010682	0.947839
50	227.5	-0.044881	0.783323
50	230	0.000741	0.996381
50	232.5	0.001308	0.993611
50	235	0.162703	0.315812
50	237.5	0.116372	0.474547
50	240	0.021278	0.896311
50	242.5	0.124721	0.443205
50	245	0.271789	0.089784
50	247.5	0.140312	0.387833
50	250	0.15942	0.32581
50	252.5	0.117119	0.471697
50	255	-0.00297	0.985486
50	257.5	-0.081335	0.617833
50	260	-0.034431	0.83295
50	262.5	0.016362	0.920181
50	265	0.088258	0.588128
50	267.5	0.062029	0.703771
50	270	0.078646	0.629537
50	272.5	0.136484	0.401038
50	275	0.190896	0.238024
50	277.5	0.348539	0.027518
50	280	0.328432	0.038536
50	282.5	0.317709	0.045744
50	285	0.315493	0.047362
50	287.5	0.330184	0.037452
50	290	0.35364	0.025183
50	292.5	0.418789	0.007155
50	295	0.402874	0.009953
50	297.5	0.367481	0.019662
50	300	0.396294	0.011357
50	302.5	0.418066	0.007266
50	305	0.262485	0.101778
50	307.5	0.254814	0.112558
50	310	0.240883	0.13431
50	312.5	0.130065	0.423753
50	315	0.219691	0.173168
50	317.5	0.266898	0.095945
50	320	0.319299	0.044611
50	322.5	0.322339	0.042508
50	325	0.11716	0.471539
50	327.5	0.098291	0.546245
50	330	0.064133	0.694206
50	332.5	0.072796	0.655312
50	335	0.164112	0.311585
50	337.5	0.264509	0.099071
50	340	0.283892	0.075851
50	342.5	0.269498	0.09263
50	345	0.343629	0.029933
50	347.5	0.375585	0.016929
50	350	0.448884	0.003669
50	352.5	0.417809	0.007305
50	355	0.430226	0.00559
50	357.5	0.542203	0.000302
47.5	0	0.518512	0.000609
47.5	2.5	0.414257	0.007873
47.5	5	0.370475	0.018612
47.5	7.5	0.324339	0.04117
47.5	10	0.369368	0.018995
47.5	12.5	0.294607	0.064984
47.5	15	0.355771	0.024258
47.5	17.5	0.28265	0.077198
47.5	20	0.072307	0.657485
47.5	22.5	-0.032762	0.840942
47.5	25	-0.016148	0.921222
47.5	27.5	0.081695	0.616274
47.5	30	0.01907	0.907025
47.5	32.5	-0.042737	0.793442
47.5	35	-0.043069	0.791876
47.5	37.5	-0.00756	0.963075
47.5	40	0.093117	0.567667
47.5	42.5	0.115653	0.477301
47.5	45	0.104682	0.520325
47.5	47.5	0.024525	0.880595
47.5	50	-0.030322	0.852651
47.5	52.5	0.114638	0.4812
47.5	55	0.141158	0.38495
47.5	57.5	0.120041	0.460634
47.5	60	0.117494	0.470269
47.5	62.5	0.048609	0.76581
47.5	65	-0.000602	0.997059
47.5	67.5	-0.061644	0.70553
47.5	70	0.00213	0.989594
47.5	72.5	-0.011338	0.944641
47.5	75	-0.078979	0.628085
47.5	77.5	-0.089553	0.582644
47.5	80	-0.005758	0.971868
47.5	82.5	0.040682	0.803175
47.5	85	0.075822	0.641929
47.5	87.5	0.205482	0.203375
47.5	90	0.299507	0.060445
47.5	92.5	0.037991	0.815965
47.5	95	-0.097085	0.551202
47.5	97.5	-0.087139	0.592885
47.5	100	-0.08153	0.616987
47.5	102.5	0.172893	0.286035
47.5	105	0.112052	0.491214
47.5	107.5	0.055264	0.734841
47.5	110	0.14215	0.381583
47.5	112.5	0.272872	0.088461
47.5	115	0.24372	0.129646
47.5	117.5	0.287916	0.071614
47.5	120	0.021834	0.89362
47.5	122.5	0.112464	0.489612
47.5	125	0.225813	0.161199
47.5	127.5	0.341226	0.031177
47.5	130	0.326017	0.040073
47.5	132.5	0.218414	0.175742
47.5	135	0.12011	0.460372
47.5	137.5	0.035916	0.825857
47.5	140	0.269491	0.092639
47.5	142.5	0.176671	0.275474
47.5	145	0.05576	0.732544
47.5	147.5	0.023081	0.887579
47.5	150	0.100298	0.53804
47.5	152.5	0.187687	0.246156
47.5	155	0.099005	0.543317
47.5	157.5	0.071463	0.66124
47.5	160	0.207959	0.197861
47.5	162.5	0.308998	0.052371
47.5	165	0.073504	0.652172
47.5	167.5	0.053482	0.743096
47.5	170	0.041424	0.79966
47.5	172.5	-0.151494	0.350743
47.5	175	0.039788	0.80742
47.5	177.5	0.191678	0.236073
47.5	180	0.215907	0.180877
47.5	182.5	0.084338	0.604869
47.5	185	0.013648	0.933385
47.5	187.5	0.016167	0.92113
47.5	190	0.024785	0.87934
47.5	192.5	-0.000352	0.99828
47.5	195	0.003456	0.983114
47.5	197.5	0.092607	0.569796
47.5	200	0.167691	0.301002
47.5	202.5	-0.023683	0.884669
47.5	205	0.056557	0.728867
47.5	207.5	0.179958	0.266496
47.5	210	0.099217	0.542452
47.5	212.5	-0.089524	0.582766
47.5	215	-0.092547	0.57005
47.5	217.5	-0.025118	0.877731
47.5	220	-0.070042	0.667585
47.5	222.5	-0.055133	0.735443
47.5	225	-0.061622	0.705628
47.5	227.5	-0.023098	0.887498
47.5	230	-0.074734	0.646726
47.5	232.5	-0.037731	0.817201
47.5	235	-0.034274	0.833703
47.5	237.5	0.077126	0.636197
47.5	240	0.063226	0.698325
47.5	242.5	0.086613	0.59513
47.5	245	0.099766	0.540207
47.5	247.5	0.250604	0.11883
47.5	250	0.185321	0.252269
47.5	252.5	0.059658	0.714608
47.5	255	0.025505	0.875861
47.5	257.5	-0.122467	0.451552
47.5	260	-0.143189	0.378078
47.5	262.5	-0.013306	0.935053
47.5	265	0.008077	0.960548
47.5	267.5	0.013899	0.932165
47.5	270	0.058758	0.718739
47.5	272.5	0.121104	0.456643
47.5	275	0.168706	0.298043
47.5	277.5	0.264303	0.099343
47.5	280	0.291243	0.068254
47.5	282.5	0.168414	0.298892
47.5	285	0.144688	0.373054
47.5	287.5	0.158187	0.329613
47.5	290	0.214893	0.182985
47.5	292.5	0.298421	0.061428
47.5	295	0.324481	0.041076
47.5	297.5	0.327195	0.039317
47.5	300	0.3037	0.056763
47.5	302.5	0.333268	0.035604
47.5	305	0.239068	0.13736
47.5	307.5	0.063426	0.697416
47.5	310	0.111182	0.494606
47.5	312.5	0.09112	0.576036
47.5	315	0.080824	0.620051
47.5	317.5	0.241169	0.133835
47.5	320	0.157668	0.331222
47.5	322.5	0.154255	0.341928
47.5	325	-0.039437	0.809086
47.5	327.5	-0.091097	0.576134
47.5	330	-0.032546	0.841978
47.5	332.5	0.082431	0.613088
47.5	335	0.072323	0.657412
47.5	337.5	0.137355	0.39801
47.5	340	0.269798	0.092253
47.5	342.5	0.330401	0.037319
47.5	345	0.391343	0.012522
47.5	347.5	0.344199	0.029644
47.5	350	0.362113	0.021669
47.5	352.5	0.40012	0.010522
47.5	355	0.41857	0.007188
47.5	357.5	0.431084	0.005485
45	0	0.362394	0.02156
45	2.5	0.345855	0.028818
45	5	0.356206	0.024072
45	7.5	0.092697	0.569422
45	10	0.05437	0.738978
45	12.5	0.17845	0.270591
45	15	0.19842	0.219682
45	17.5	0.145938	0.368895
45	20	0.046036	0.777885
45	22.5	0.107821	0.507824
45	25	0.034995	0.830256
45	27.5	0.047024	0.773244
45	30	-0.074658	0.647061
45	32.5	-0.171988	0.288604
45	35	-0.203704	0.207398
45	37.5	-0.188766	0.243401
45	40	-0.110633	0.496754
45	42.5	-0.006808	0.966744
45	45	-0.029089	0.858582
45	47.5	0.019891	0.90304
45	50	0.143316	0.377651
45	52.5	0.03414	0.834343
45	55	0.044285	0.786135
45	57.5	0.176996	0.274579
45	60	0.160847	0.321439
45	62.5	0.098927	0.543637
45	65	0.115997	0.475982
45	67.5	0.149756	0.35636
45	70	0.110284	0.498121
45	72.5	0.002081	0.989832
45	75	-0.000194	0.999053
45	77.5	0.01193	0.941757
45	80	-0.009704	0.952612
45	82.5	-0.066701	0.682587
45	85	-0.066727	0.682473
45	87.5	0.088944	0.58522
45	90	0.234638	0.145018
45	92.5	0.074772	0.64656
45	95	0.017472	0.914784
45	97.5	-0.07904	0.627816
45	100	-0.035924	0.825819
45	102.5	0.092189	0.57155
45	105	0.145352	0.37084
45	107.5	0.136229	0.401927
45	110	0.262616	0.101601
45	112.5	0.221927	0.168725
45	115	0.167996	0.30011
45	117.5	0.040566	0.803725
45	120	0.08979	0.581641
45	122.5	0.176362	0.27633
45	125	0.228382	0.156359
45	127.5	0.191407	0.236747
45	130	0.165102	0.308634
45	132.5	0.07801	0.63232
45	135	-0.003394	0.983419
45	137.5	0.073476	0.652295
45	140	-0.055491	0.733788
45	142.5	-0.081107	0.618823
45	145	0.063587	0.696681
45	147.5	0.060915	0.708859
45	150	0.114717	0.480899
45	152.5	0.175089	0.279866
45	155	0.247005	0.124396
45	157.5	0.197914	0.220885
45	160	0.176425	0.276156
45	162.5	0.100803	0.535984
45	165	0.003382	0.983477
45	167.5	0.036802	0.821628
45	170	-0.110116	0.49878
45	172.5	0.020192	0.90158
45	175	-0.059628	0.714749
45	177.5	0.033284	0.838439
45	180	0.004982	0.97566
45	182.5	-0.077581	0.634198
45	185	-0.034696	0.831686
45	187.5	-0.028622	0.860829
45	190	-0.136935	0.399469
45	192.5	-0.199322	0.217552
45	195	-0.044585	0.784717
45	197.5	0.00884	0.956824
45	200	-0.070534	0.665387
45	202.5	-0.051136	0.754004
45	205	0.080497	0.621471
45	207.5	0.118462	0.466595
45	210	-0.131638	0.418123
45	212.5	-0.160673	0.321971
45	215	-0.024566	0.880398
45	217.5	-0.055159	0.735323
45	220	0.000198	0.999031
45	222.5	-0.076414	0.639324
45	225	-0.165761	0.306679
45	227.5	-0.111243	0.494369
45	230	-0.151575	0.350483
45	232.5	-0.115191	0.479075
45	235	-0.064492	0.692575
45	237.5	0.01375	0.932889
45	240	0.033573	0.837058
45	242.5	0.103532	0.524944
45	245	0.084816	0.602817
45	247.5	0.148184	0.36149
45	250	0.153871	0.343145
45	252.5	0.150922	0.352584
45	255	0.049505	0.76162
45	257.5	-0.162928	0.315135
45	260	-0.195794	0.225971
45	262.5	-0.181873	0.261357
45	265	-0.110273	0.498163
45	267.5	-0.175906	0.277592
45	270	-0.12157	0.4549
45	272.5	0.069083	0.671879
45	275	0.092446	0.570472
45	277.5	0.144319	0.374286
45	280	0.160588	0.322231
45	282.5	0.159788	0.324679
45	285	0.191575	0.236328
45	287.5	0.128022	0.431134
45	290	0.082876	0.611165
45	292.5	0.215663	0.181383
45	295	0.282407	0.077463
45	297.5	0.205685	0.202917
45	300	0.151603	0.35039
45	302.5	0.224772	0.163191
45	305	0.010619	0.948146
45	307.5	0.016422	0.91989
45	310	-0.076659	0.638244
45	312.5	-0.044037	0.787302
45	315	0.147387	0.364106
45	317.5	0.128576	0.429126
45	320	0.148433	0.360674
45	322.5	0.00849	0.958535
45	325	-0.03673	0.82197
45	327.5	0.055469	0.733893
45	330	-0.047553	0.770763
45	332.5	0.103014	0.527033
45	335	0.086851	0.594112
45	337.5	0.119055	0.464352
45	340	0.093018	0.568079
45	342.5	0.084741	0.60314
45	345	0.231513	0.150605
45	347.5	0.447862	0.003756
45	350	0.436485	0.004866
45	352.5	0.432803	0.005281
45	355	0.431682	0.005413
45	357.5	0.372296	0.017997
42.5	0	0.299548	0.060407
42.5	2.5	0.2943	0.065277
42.5	5	0.161865	0.318345
42.5	7.5	0.034929	0.830572
42.5	10	0.024511	0.880662
42.5	12.5	0.063618	0.696542
42.5	15	-0.109684	0.500477
42.5	17.5	-0.010227	0.950062
42.5	20	-0.045084	0.782366
42.5	22.5	-0.109893	0.499654
42.5	25	-0.084419	0.604523
42.5	27.5	-0.140801	0.386164
42.5	30	-0.223195	0.166242
42.5	32.5	-0.179681	0.267246
42.5	35	-0.135963	0.402856
42.5	37.5	-0.254883	0.112457
42.5	40	-0.404553	0.009619
42.5	42.5	-0.119239	0.463655
42.5	45	0.042882	0.792758
42.5	47.5	-0.020699	0.899117
42.5	50	0.098664	0.544714
42.5	52.5	-0.088235	0.588227
42.5	55	-0.109681	0.500488
42.5	57.5	-0.075306	0.644203
42.5	60	0.048569	0.766
42.5	62.5	0.104622	0.520568
42.5	65	0.113618	0.485139
42.5	67.5	0.056994	0.726853
42.5	70	0.096008	0.555648
42.5	72.5	0.063014	0.69929
42.5	75	-0.003532	0.982741
42.5	77.5	-0.064991	0.690313
42.5	80	-0.105131	0.518529
42.5	82.5	-0.104737	0.520106
42.5	85	0.105776	0.515951
42.5	87.5	-0.043202	0.791246
42.5	90	-0.058076	0.721874
42.5	92.5	-0.030713	0.850773
42.5	95	0.088668	0.586388
42.5	97.5	-0.120847	0.457603
42.5	100	-0.15188	0.349502
42.5	102.5	0.03826	0.81468
42.5	105	0.198504	0.219483
42.5	107.5	0.193339	0.23196
42.5	110	0.2404	0.135117
42.5	112.5	0.177029	0.274487
42.5	115	0.087391	0.591815
42.5	117.5	0.026062	0.873174
42.5	120	0.087177	0.592723
42.5	122.5	0.141295	0.384482
42.5	125	0.019571	0.904589
42.5	127.5	-0.046808	0.774259
42.5	130	0.001383	0.99324
42.5	132.5	0.025945	0.873736
42.5	135	-0.024986	0.878368
42.5	137.5	-0.015756	0.923129
42.5	140	0.004095	0.979992
42.5	142.5	0.110615	0.496824
42.5	145	-0.020791	0.898675
42.5	147.5	0.028703	0.86044
42.5	150	0.165198	0.308348
42.5	152.5	0.194025	0.230276
42.5	155	0.24243	0.131753
42.5	157.5	0.305939	0.054872
42.5	160	0.211472	0.19022
42.5	162.5	0.182391	0.259977
42.5	165	0.07978	0.624593
42.5	167.5	-0.057004	0.726805
42.5	170	-0.129307	0.426483
42.5	172.5	-0.122499	0.451434
42.5	175	-0.13027	0.423019
42.5	177.5	-0.060563	0.710467
42.5	180	-0.254225	0.113419
42.5	182.5	-0.209429	0.194638
42.5	185	-0.204104	0.206487
42.5	187.5	-0.067032	0.681097
42.5	190	-0.010116	0.9506
42.5	192.5	-0.195039	0.227802
42.5	195	-0.210938	0.191368
42.5	197.5	-0.289572	0.069926
42.5	200	-0.103423	0.525382
42.5	202.5	-0.115627	0.477399
42.5	205	-0.16852	0.298585
42.5	207.5	-0.08813	0.588673
42.5	210	-0.151569	0.350501
42.5	212.5	-0.032281	0.84325
42.5	215	-0.074505	0.647738
42.5	217.5	-0.134992	0.406256
42.5	220	-0.234358	0.145511
42.5	222.5	-0.255114	0.112121
42.5	225	-0.281815	0.078114
42.5	227.5	-0.190868	0.238094
42.5	230	-0.080818	0.620077
42.5	232.5	-0.100354	0.537812
42.5	235	-0.148232	0.36133
42.5	237.5	0.042866	0.792833
42.5	240	0.030678	0.850941
42.5	242.5	0.010123	0.950567
42.5	245	-0.015021	0.926702
42.5	247.5	-0.082137	0.614362
42.5	250	-0.02839	0.861949
42.5	252.5	-0.015227	0.925702
42.5	255	-0.049875	0.759888
42.5	257.5	-0.065483	0.688087
42.5	260	-0.062542	0.701434
42.5	262.5	-0.079693	0.624969
42.5	265	-0.093267	0.567039
42.5	267.5	-0.298283	0.061554
42.5	270	-0.156927	0.333527
42.5	272.5	0.058029	0.722088
42.5	275	0.101567	0.53288
42.5	277.5	0.107981	0.507191
42.5	280	0.082004	0.614937
42.5	282.5	0.12805	0.431033
42.5	285	0.151866	0.349546
42.5	287.5	0.189203	0.242292
42.5	290	0.268553	0.093825
42.5	292.5	0.316385	0.046705
42.5	295	0.221269	0.170023
42.5	297.5	0.186086	0.25028
42.5	300	0.199771	0.216495
42.5	302.5	0.129857	0.424502
42.5	305	0.204026	0.206665
42.5	307.5	0.114965	0.479944
42.5	310	-0.033001	0.839798
42.5	312.5	0.099851	0.539859
42.5	315	0.15618	0.335863
42.5	317.5	0.132379	0.415483
42.5	320	0.042904	0.792655
42.5	322.5	-0.065253	0.68913
42.5	325	-0.104581	0.52073
42.5	327.5	0.027214	0.867615
42.5	330	0.156839	0.333804
42.5	332.5	-0.007724	0.962274
42.5	335	0.069643	0.669368
42.5	337.5	0.057705	0.723578
42.5	340	0.088214	0.588314
42.5	342.5	0.147555	0.363555
42.5	345	0.249382	0.120699
42.5	347.5	0.312206	0.049846
42.5	350	0.385226	0.0141
42.5	352.5	0.284341	0.075369
42.5	355	0.310431	0.05123
42.5	357.5	0.299781	0.060198
40	0	0.174492	0.281536
40	2.5	0.09301	0.568113
40	5	0.110926	0.495606
40	7.5	0.144504	0.373666
40	10	-0.032816	0.840683
40	12.5	-0.124944	0.442383
40	15	-0.135013	0.406181
40	17.5	-0.054758	0.737178
40	20	0.036648	0.822362
40	22.5	-0.076521	0.638852
40	25	-0.027985	0.863898
40	27.5	-0.110017	0.499168
40	30	-0.171198	0.290859
40	32.5	-0.065461	0.688187
40	35	0.036619	0.822501
40	37.5	-0.01716	0.9163
40	40	0.041579	0.798925
40	42.5	-0.079474	0.625923
40	45	-0.02567	0.875064
40	47.5	0.112195	0.490656
40	50	0.000736	0.996404
40	52.5	-0.204084	0.206534
40	55	-0.134101	0.409389
40	57.5	0.024372	0.881337
40	60	-0.02874	0.860262
40	62.5	-0.026344	0.87181
40	65	-0.027363	0.866897
40	67.5	0.087867	0.58979
40	70	-0.017561	0.91435
40	72.5	-0.066471	0.683627
40	75	-0.176961	0.274675
40	77.5	-0.102743	0.528124
40	80	-0.06908	0.671893
40	82.5	-0.116479	0.474139
40	85	-0.209488	0.194509
40	87.5	-0.192636	0.233695
40	90	-0.129431	0.426038
40	92.5	-0.086619	0.595102
40	95	-0.089142	0.58438
40	97.5	-0.118269	0.467325
40	100	0.098691	0.544605
40	102.5	0.122222	0.452466
40	105	0.096788	0.552428
40	107.5	-0.042598	0.794103
40	110	-0.014146	0.930964
40	112.5	0.045341	0.781158
40	115	0.16886	0.297597
40	117.5	0.155181	0.339002
40	120	0.175742	0.278048
40	122.5	0.054927	0.736397
40	125	0.165806	0.306546
40	127.5	0.208435	0.196811
40	130	0.122323	0.452088
40	132.5	0.006066	0.970364
40	135	-0.142529	0.380304
40	137.5	-0.219062	0.174432
40	140	-0.107103	0.510671
40	142.5	-0.078772	0.628987
40	145	-0.006044	0.970473
40	147.5	0.067518	0.678908
40	150	0.019183	0.906474
40	152.5	-0.01409	0.931233
40	155	0.009571	0.953259
40	157.5	-0.0926	0.569829
40	160	-0.019295	0.905931
40	162.5	-0.197491	0.221893
40	165	-0.117429	0.470517
40	167.5	-0.102396	0.529526
40	170	-0.238278	0.138704
40	172.5	-0.188314	0.244552
40	175	-0.166796	0.303627
40	177.5	-0.120655	0.458327
40	180	-0.101765	0.532078
40	182.5	-0.168021	0.300037
40	185	-0.172831	0.286212
40	187.5	-0.269844	0.092196
40	190	-0.159907	0.324314
40	192.5	-0.21733	0.177949
40	195	-0.223069	0.166487
40	197.5	-0.15028	0.35466
40	200	-0.187716	0.24608
40	202.5	-0.157392	0.332079
40	205	0.050177	0.758478
40	207.5	-0.006126	0.970073
40	210	-0.035216	0.8292
40	212.5	-0.045715	0.779397
40	215	-0.088422	0.587432
40	217.5	-0.222821	0.166972
40	220	-0.305644	0.055118
40	222.5	-0.365904	0.020235
40	225	-0.334542	0.034862
40	227.5	-0.241428	0.133405
40	230	-0.184694	0.253904
40	232.5	-0.088665	0.586401
40	235	-0.040976	0.801779
40	237.5	-0.051348	0.753018
40	240	0.023306	0.886492
40	242.5	-0.116625	0.473582
40	245	-0.034437	0.832925
40	247.5	-0.140865	0.385947
40	250	-0.110202	0.498443
40	252.5	-0.052909	0.745755
40	255	0.03045	0.852036
40	257.5	0.10079	0.536035
40	260	0.020857	0.898353
40	262.5	-0.016542	0.919302
40	265	-0.032612	0.841661
40	267.5	-0.093252	0.567103
40	270	-0.012579	0.938592
40	272.5	0.186878	0.248234
40	275	0.078878	0.628523
40	277.5	0.010903	0.946762
40	280	0.013919	0.932069
40	282.5	0.193811	0.230799
40	285	0.135668	0.403887
40	287.5	0.236358	0.142007
40	290	0.251166	0.117977
40	292.5	0.215653	0.181403
40	295	0.099555	0.541068
40	297.5	0.178023	0.271759
40	300	0.218531	0.175505
40	302.5	0.243232	0.13044
40	305	0.224166	0.164359
40	307.5	0.05138	0.752868
40	310	0.087634	0.590779
40	312.5	0.132309	0.415733
40	315	0.134448	0.408165
40	317.5	0.109024	0.503073
40	320	0.116478	0.474143
40	322.5	0.155287	0.338669
40	325	0.130003	0.423978
40	327.5	-0.000273	0.998665
40	330	0.008124	0.960321
40	332.5	0.013234	0.935401
40	335	0.030104	0.853699
40	337.5	0.113553	0.485389
40	340	0.007558	0.963084
40	342.5	0.187077	0.247721
40	345	0.133558	0.411305
40	347.5	0.1513	0.351368
40	350	0.229145	0.154942
40	352.5	0.224501	0.163712
40	355	0.201957	0.211406
40	357.5	0.129118	0.427165
37.5	0	-0.022266	0.891523
37.5	2.5	-0.118632	0.465949
37.5	5	-0.079979	0.623726
37.5	7.5	-0.11135	0.493951
37.5	10	-0.149653	0.356696
37.5	12.5	-0.212776	0.187438
37.5	15	-0.109092	0.502803
37.5	17.5	-0.078272	0.631175
37.5	20	-0.139245	0.391488
37.5	22.5	-0.08999	0.580798
37.5	25	0.05156	0.752028
37.5	27.5	0.124474	0.444117
37.5	30	0.061094	0.70804
37.5	32.5	-0.071663	0.660348
37.5	35	0.174221	0.282295
37.5	37.5	0.266372	0.096627
37.5	40	0.246655	0.124948
37.5	42.5	0.179378	0.268066
37.5	45	-0.01569	0.923447
37.5	47.5	0.141501	0.383783
37.5	50	-0.026287	0.872086
37.5	52.5	-0.162369	0.316823
37.5	55	-0.142075	0.381837
37.5	57.5	-0.181261	0.262991
37.5	60	0.08815	0.588586
37.5	62.5	0.045389	0.78093
37.5	65	-0.025668	0.875072
37.5	67.5	-0.095523	0.557657
37.5	70	-0.17075	0.292143
37.5	72.5	-0.058844	0.718344
37.5	75	-0.143912	0.375649
37.5	77.5	0.113814	0.484382
37.5	80	0.015572	0.92402
37.5	82.5	-0.07454	0.647585
37.5	85	-0.063184	0.698516
37.5	87.5	-0.287363	0.072185
37.5	90	-0.247435	0.123721
37.5	92.5	-0.145462	0.370472
37.5	95	-0.240435	0.13506
37.5	97.5	-0.26729	0.095439
37.5	100	-0.229188	0.154863
37.5	102.5	-0.208469	0.196738
37.5	105	0.077102	0.6363
37.5	107.5	0.183375	0.257371
37.5	110	-0.011731	0.942726
37.5	112.5	0.016959	0.917278
37.5	115	0.133529	0.411406
37.5	117.5	0.095073	0.559523
37.5	120	0.094842	0.56048
37.5	122.5	0.146791	0.366072
37.5	125	0.169082	0.296953
37.5	127.5	0.242974	0.130861
37.5	130	0.137702	0.396808
37.5	132.5	-0.1168	0.472914
37.5	135	-0.136676	0.400371
37.5	137.5	-0.0563	0.730054
37.5	140	-0.068884	0.67277
37.5	142.5	-0.133941	0.409952
37.5	145	-0.086238	0.59673
37.5	147.5	0.025079	0.877919
37.5	150	-0.162833	0.315421
37.5	152.5	-0.209241	0.195048
37.5	155	-0.054485	0.738443
37.5	157.5	0.007793	0.961938
37.5	160	-0.215854	0.180986
37.5	162.5	-0.232521	0.148785
37.5	165	-0.143929	0.375591
37.5	167.5	-0.104702	0.520246
37.5	170	-0.24819	0.122543
37.5	172.5	-0.174185	0.282394
37.5	175	-0.023446	0.885814
37.5	177.5	0.051885	0.750519
37.5	180	-0.083282	0.609414
37.5	182.5	-0.068991	0.672293
37.5	185	0.008433	0.958813
37.5	187.5	-0.213681	0.185524
37.5	190	-0.195254	0.227277
37.5	192.5	-0.120661	0.458304
37.5	195	-0.199717	0.216622
37.5	197.5	-0.259763	0.105509
37.5	200	-0.115801	0.476736
37.5	202.5	0.061797	0.704832
37.5	205	0.112183	0.490703
37.5	207.5	0.008078	0.960546
37.5	210	-0.143112	0.378335
37.5	212.5	-0.139509	0.390583
37.5	215	-0.224675	0.163376
37.5	217.5	-0.270393	0.091511
37.5	220	-0.313252	0.049044
37.5	222.5	-0.24629	0.125525
37.5	225	-0.309294	0.052133
37.5	227.5	-0.231783	0.150116
37.5	230	-0.191558	0.236371
37.5	232.5	-0.152368	0.347936
37.5	235	-0.057683	0.723677
37.5	237.5	-0.122665	0.450816
37.5	240	-0.094276	0.562833
37.5	242.5	-0.001763	0.991386
37.5	245	0.012909	0.936988
37.5	247.5	-0.108491	0.505176
37.5	250	-0.055727	0.732699
37.5	252.5	-0.040647	0.803339
37.5	255	-0.111687	0.492637
37.5	257.5	0.130071	0.423732
37.5	260	0.19022	0.239723
37.5	262.5	0.135184	0.40558
37.5	265	0.193091	0.232571
37.5	267.5	0.113466	0.485727
37.5	270	0.045288	0.781404
37.5	272.5	0.066876	0.681801
37.5	275	0.012304	0.939935
37.5	277.5	0.064843	0.690988
37.5	280	0.165871	0.306353
37.5	282.5	0.253106	0.115071
37.5	285	0.211706	0.189718
37.5	287.5	0.218824	0.174913
37.5	290	0.112148	0.490842
37.5	292.5	0.03676	0.821829
37.5	295	0.070531	0.665401
37.5	297.5	-0.076342	0.63964
37.5	300	0.111771	0.492308
37.5	302.5	0.07405	0.649752
37.5	305	0.036704	0.822095
37.5	307.5	-0.004795	0.976576
37.5	310	0.059998	0.713054
37.5	312.5	0.136501	0.400978
37.5	315	0.140208	0.388188
37.5	317.5	-0.104176	0.522354
37.5	320	0.122708	0.450656
37.5	322.5	0.206461	0.201181
37.5	325	-0.083092	0.610235
37.5	327.5	0.036257	0.82423
37.5	330	0.064528	0.692415
37.5	332.5	0.007192	0.964869
37.5	335	0.100444	0.537446
37.5	337.5	0.131865	0.417311
37.5	340	0.011251	0.945066
37.5	342.5	0.055422	0.73411
37.5	345	0.019771	0.903618
37.5	347.5	0.113375	0.486079
37.5	350	0.016895	0.917589
37.5	352.5	0.09757	0.549204
37.5	355	0.107368	0.509616
37.5	357.5	0.070702	0.664636
35	0	0.002456	0.987999
35	2.5	-0.132288	0.415806
35	5	-0.242472	0.131684
35	7.5	-0.269621	0.092476
35	10	-0.230295	0.152825
35	12.5	-0.167535	0.301459
35	15	-0.097484	0.54956
35	17.5	-0.201396	0.212703
35	20	-0.21903	0.174496
35	22.5	-0.189354	0.241909
35	25	-0.069406	0.670431
35	27.5	0.125024	0.442088
35	30	0.089142	0.584382
35	32.5	0.060763	0.709552
35	35	0.074232	0.648946
35	37.5	0.112796	0.488321
35	40	0.078895	0.628448
35	42.5	0.301683	0.058511
35	45	0.178021	0.271765
35	47.5	-0.095429	0.558045
35	50	-0.034736	0.831491
35	52.5	-0.134753	0.407095
35	55	-0.200636	0.214472
35	57.5	-0.046588	0.775291
35	60	0.019572	0.904585
35	62.5	0.047426	0.771357
35	65	0.016592	0.919059
35	67.5	0.02825	0.862621
35	70	-0.160769	0.321677
35	72.5	-0.178375	0.270795
35	75	-0.22239	0.167814
35	77.5	-0.284727	0.074956
35	80	-0.31537	0.047453
35	82.5	-0.291585	0.067916
35	85	-0.195316	0.227128
35	87.5	-0.328913	0.038236
35	90	-0.260122	0.105011
35	92.5	-0.297442	0.062326
35	95	-0.016837	0.917868
35	97.5	-0.242933	0.130929
35	100	-0.339896	0.031883
35	102.5	-0.215577	0.181561
35	105	-0.183739	0.256412
35	107.5	0.105546	0.51687
35	110	0.153914	0.34301
35	112.5	0.084029	0.606197
35	115	0.001964	0.990404
35	117.5	-0.045415	0.780811
35	120	0.027333	0.86704
35	122.5	0.233226	0.147523
35	125	0.179717	0.26715
35	127.5	0.12139	0.455571
35	130	0.08612	0.597234
35	132.5	0.138096	0.395447
35	135	-0.027506	0.866208
35	137.5	0.237438	0.140142
35	140	0.108087	0.506771
35	142.5	-0.077995	0.632385
35	145	-0.177244	0.273895
35	147.5	-0.178244	0.271155
35	150	-0.066834	0.681991
35	152.5	-0.148345	0.360962
35	155	-0.080713	0.620532
35	157.5	-0.118848	0.465133
35	160	-0.248548	0.121986
35	162.5	-0.258525	0.10724
[truncated: 6,042 more rows]

## Sheet: fig3b
latitude	longitude	r-value	p-value
90	0	-0.084583	0.603817
87.5	0	-0.194371	0.229428
87.5	55	-0.100252	0.538225
87.5	110	0.080019	0.623549
87.5	165	0.142478	0.380476
87.5	220	0.117325	0.470914
87.5	275	-0.042534	0.794403
87.5	330	-0.127497	0.433039
85	0	0.000993	0.995148
85	27.5	-0.182952	0.25849
85	55	-0.113013	0.487482
85	82.5	-0.079903	0.624054
85	110	0.074026	0.64986
85	137.5	0.032018	0.844512
85	165	0.127788	0.431981
85	192.5	0.243197	0.130497
85	220	0.316258	0.046798
85	247.5	0.191819	0.23572
85	275	-0.088831	0.585697
85	302.5	-0.006879	0.966396
85	330	0.005622	0.972536
85	357.5	0.021835	0.893613
82.5	0	0.046349	0.776415
82.5	17.5	0.09711	0.551098
82.5	35	-0.13964	0.390133
82.5	52.5	-0.171152	0.290991
82.5	70	-0.080859	0.619896
82.5	87.5	-0.076991	0.636787
82.5	105	0.017717	0.913594
82.5	122.5	-0.032211	0.843583
82.5	140	-0.089333	0.583572
82.5	157.5	0.066772	0.682269
82.5	175	0.149711	0.356507
82.5	192.5	0.284073	0.075656
82.5	210	0.383308	0.014629
82.5	227.5	0.434257	0.005114
82.5	245	0.264581	0.098975
82.5	262.5	0.143679	0.376432
82.5	280	0.216222	0.180225
82.5	297.5	0.152941	0.346107
82.5	315	0.007615	0.962805
82.5	332.5	0.025128	0.87768
82.5	350	0.18832	0.244537
80	0	0.158168	0.329671
80	12.5	0.205726	0.202825
80	25	0.066663	0.682761
80	37.5	-0.154127	0.342334
80	50	-0.036792	0.821678
80	62.5	0.080595	0.621044
80	75	-0.031189	0.848488
80	87.5	-0.035608	0.827328
80	100	-0.102031	0.531002
80	112.5	0.021623	0.894642
80	125	-0.194731	0.22855
80	137.5	-0.126744	0.435783
80	150	0.065185	0.689437
80	162.5	0.159867	0.324436
80	175	0.247494	0.123629
80	187.5	0.251925	0.116834
80	200	0.25797	0.108022
80	212.5	0.336214	0.033909
80	225	0.356739	0.023847
80	237.5	0.308008	0.053169
80	250	0.206926	0.200147
80	262.5	0.135428	0.404726
80	275	0.392486	0.012245
80	287.5	0.281395	0.078577
80	300	0.082406	0.613199
80	312.5	0.000457	0.997767
80	325	-0.008544	0.958269
80	337.5	-0.083142	0.610018
80	350	0.040771	0.802753
77.5	0	0.304813	0.055817
77.5	10	0.300238	0.059789
77.5	20	0.212695	0.18761
77.5	30	-0.008664	0.957682
77.5	40	-0.015301	0.925342
77.5	50	0.060415	0.711143
77.5	60	0.058574	0.719585
77.5	70	0.0176	0.914162
77.5	80	0.02838	0.861995
77.5	90	-0.063726	0.696054
77.5	100	-0.061325	0.706983
77.5	110	0.022787	0.889004
77.5	120	-0.000771	0.996234
77.5	130	-0.084822	0.602791
77.5	140	-0.040571	0.803699
77.5	150	0.165773	0.306644
77.5	160	0.07741	0.63495
77.5	170	0.089483	0.582938
77.5	180	0.119703	0.461907
77.5	190	0.127744	0.432142
77.5	200	0.246183	0.125694
77.5	210	0.289518	0.06998
77.5	220	0.342083	0.030729
77.5	230	0.257195	0.109123
77.5	240	0.142935	0.378934
77.5	250	0.235662	0.143221
77.5	260	0.313638	0.048751
77.5	270	0.372566	0.017907
77.5	280	0.273068	0.088224
77.5	290	0.350684	0.026515
77.5	300	0.230162	0.153068
77.5	310	-0.179795	0.266939
77.5	320	-0.223981	0.164716
77.5	330	-0.049777	0.760347
77.5	340	-0.084997	0.602042
77.5	350	-0.042482	0.794649
75	0	0.327993	0.038812
75	7.5	0.392418	0.012261
75	15	0.220413	0.171724
75	22.5	0.129006	0.427571
75	30	0.107761	0.508061
75	37.5	0.132287	0.415809
75	45	0.188668	0.243651
75	52.5	0.112223	0.49055
75	60	0.164717	0.309778
75	67.5	0.117865	0.468858
75	75	0.157091	0.333019
75	82.5	0.067003	0.681229
75	90	0.068279	0.675488
75	97.5	0.071957	0.659041
75	105	0.106179	0.514346
75	112.5	0.137598	0.397167
75	120	0.070392	0.66602
75	127.5	0.001233	0.993975
75	135	-0.003254	0.984102
75	142.5	0.139126	0.391897
75	150	0.178734	0.269816
75	157.5	0.081262	0.618148
75	165	0.081803	0.615807
75	172.5	0.068662	0.673769
75	180	0.032982	0.839889
75	187.5	-0.082515	0.612727
75	195	0.008392	0.95901
75	202.5	0.187142	0.247554
75	210	0.320743	0.043602
75	217.5	0.282334	0.077543
75	225	0.272338	0.089112
75	232.5	0.347185	0.028167
75	240	0.18663	0.248873
75	247.5	0.079216	0.627048
75	255	0.233827	0.146452
75	262.5	0.301572	0.058608
75	270	0.172858	0.286137
75	277.5	0.304687	0.055923
75	285	0.324872	0.040819
75	292.5	0.258419	0.107389
75	300	0.17712	0.274238
75	307.5	-0.255016	0.112263
75	315	-0.171825	0.289069
75	322.5	-0.054536	0.738209
75	330	0.042146	0.796239
75	337.5	-0.064955	0.690479
75	345	0.019992	0.90255
75	352.5	0.248233	0.122475
72.5	0	0.473872	0.00201
72.5	7.5	0.351006	0.026368
72.5	15	0.264357	0.099272
72.5	22.5	0.266855	0.096001
72.5	30	0.267542	0.095115
72.5	37.5	0.220629	0.171294
72.5	45	0.278116	0.082273
72.5	52.5	0.203908	0.206934
72.5	60	0.148788	0.359514
72.5	67.5	0.117428	0.47052
72.5	75	0.100577	0.536904
72.5	82.5	0.164207	0.311299
72.5	90	0.260181	0.10493
72.5	97.5	0.260778	0.104106
72.5	105	0.23075	0.151992
72.5	112.5	0.263836	0.099964
72.5	120	0.099986	0.539309
72.5	127.5	0.129695	0.425087
72.5	135	0.25802	0.107953
72.5	142.5	0.349808	0.026922
72.5	150	0.222643	0.167319
72.5	157.5	0.223798	0.165069
72.5	165	0.109117	0.502706
72.5	172.5	0.16061	0.322162
72.5	180	0.011855	0.942122
72.5	187.5	0.010869	0.946928
72.5	195	0.097	0.551551
72.5	202.5	0.171907	0.288835
72.5	210	0.240628	0.134737
72.5	217.5	0.234975	0.144424
72.5	225	0.247005	0.124397
72.5	232.5	0.211724	0.18968
72.5	240	0.129007	0.427567
72.5	247.5	0.25233	0.116227
72.5	255	0.25375	0.114118
72.5	262.5	0.312493	0.049624
72.5	270	0.182911	0.258599
72.5	277.5	0.269274	0.092912
72.5	285	0.211706	0.189719
72.5	292.5	0.09212	0.571839
72.5	300	0.103202	0.526273
72.5	307.5	-0.142546	0.380246
72.5	315	-0.190783	0.23831
72.5	322.5	-0.178218	0.271224
72.5	330	-0.005737	0.971974
72.5	337.5	0.093362	0.566642
72.5	345	0.181208	0.263133
72.5	352.5	0.352664	0.025617
70	0	0.438941	0.004605
70	5	0.386332	0.013803
70	10	0.439917	0.004505
70	15	0.378774	0.015944
70	20	0.41814	0.007254
70	25	0.386748	0.013693
70	30	0.445488	0.003968
70	35	0.369012	0.019119
70	40	0.320043	0.044089
70	45	0.270038	0.091953
70	50	0.210695	0.191892
70	55	0.194667	0.228705
70	60	0.106786	0.51193
70	65	0.063709	0.69613
70	70	0.134484	0.408041
70	75	0.034944	0.830497
70	80	0.037445	0.818563
70	85	0.051662	0.751556
70	90	0.126851	0.435394
70	95	0.238995	0.137484
70	100	0.328007	0.038803
70	105	0.25245	0.116047
70	110	0.175596	0.278453
70	115	0.188561	0.243923
70	120	0.216609	0.179429
70	125	0.258636	0.107084
70	130	0.276744	0.083858
70	135	0.238229	0.138787
70	140	0.366674	0.019953
70	145	0.32755	0.039092
70	150	0.289776	0.06972
70	155	0.204373	0.205876
70	160	0.218875	0.174809
70	165	0.200306	0.215242
70	170	0.233625	0.146811
70	175	0.249063	0.121189
70	180	0.119627	0.462192
70	185	0.140718	0.386447
70	190	0.074559	0.647501
70	195	-0.104926	0.51935
70	200	-0.134233	0.408922
70	205	-0.065814	0.686594
70	210	0.07259	0.656227
70	215	0.155931	0.336646
70	220	0.11668	0.473372
70	225	0.13538	0.404894
70	230	0.142196	0.381429
70	235	0.20752	0.19883
70	240	0.173906	0.283179
70	245	0.289964	0.06953
70	250	0.406457	0.009253
70	255	0.466122	0.002434
70	260	0.41974	0.007012
70	265	0.274337	0.086698
70	270	0.261961	0.102489
70	275	0.256604	0.109968
70	280	0.218736	0.175091
70	285	0.141595	0.383465
70	290	0.230595	0.152276
70	295	0.079037	0.627829
70	300	0.116658	0.473454
70	305	0.134688	0.407322
70	310	-0.111191	0.494571
70	315	-0.000656	0.996796
70	320	-0.05088	0.755198
70	325	-0.152089	0.34883
70	330	-0.128849	0.428138
70	335	0.108519	0.505062
70	340	0.179942	0.266541
70	345	0.354594	0.024765
70	350	0.387613	0.013466
70	355	0.350094	0.026788
67.5	0	0.443482	0.004154
67.5	5	0.479532	0.001743
67.5	10	0.4091	0.008763
67.5	15	0.443778	0.004126
67.5	20	0.286766	0.072805
67.5	25	0.412842	0.008109
67.5	30	0.517313	0.00063
67.5	35	0.510595	0.000762
67.5	40	0.36031	0.02238
67.5	45	0.159527	0.325479
67.5	50	0.12763	0.432557
67.5	55	0.18516	0.252688
67.5	60	0.13318	0.412642
67.5	65	0.144987	0.372055
67.5	70	0.079452	0.626021
67.5	75	0.070339	0.666255
67.5	80	0.006305	0.969201
67.5	85	-0.083112	0.610149
67.5	90	0.071653	0.660393
67.5	95	0.183409	0.257281
67.5	100	0.152102	0.348788
67.5	105	0.182134	0.260661
67.5	110	0.241259	0.133686
67.5	115	0.234489	0.145281
67.5	120	0.295673	0.063974
67.5	125	0.314645	0.047993
67.5	130	0.338716	0.032521
67.5	135	0.31149	0.050401
67.5	140	0.228334	0.156449
67.5	145	0.232045	0.149643
67.5	150	0.286781	0.07279
67.5	155	0.167729	0.30089
67.5	160	0.156379	0.33524
67.5	165	0.222533	0.167534
67.5	170	0.252609	0.11581
67.5	175	0.226907	0.159125
67.5	180	0.315813	0.047125
67.5	185	0.167242	0.302318
67.5	190	0.075447	0.643582
67.5	195	-0.154587	0.340876
67.5	200	-0.157303	0.332356
67.5	205	-0.025437	0.876188
67.5	210	0.050037	0.759133
67.5	215	0.075956	0.64134
67.5	220	0.080397	0.621906
67.5	225	-0.006784	0.966863
67.5	230	-0.127553	0.432835
67.5	235	0.037268	0.819405
67.5	240	0.225686	0.161441
67.5	245	0.458734	0.002909
67.5	250	0.522556	0.000542
67.5	255	0.535762	0.000367
67.5	260	0.544898	0.000277
67.5	265	0.40857	0.00886
67.5	270	0.336145	0.033947
67.5	275	0.199875	0.216252
67.5	280	0.160663	0.322001
67.5	285	0.275749	0.085023
67.5	290	0.225971	0.160897
67.5	295	0.230999	0.151539
67.5	300	0.156319	0.335428
67.5	305	0.153806	0.343351
67.5	310	-0.0527	0.746726
67.5	315	0.054495	0.738397
67.5	320	0.140329	0.387774
67.5	325	-0.097723	0.548578
67.5	330	0.109027	0.503062
67.5	335	0.297652	0.062132
67.5	340	0.383219	0.014654
67.5	345	0.434394	0.005098
67.5	350	0.388598	0.013211
67.5	355	0.398233	0.010927
65	0	0.453608	0.003285
65	5	0.391425	0.012502
65	10	0.368326	0.019361
65	15	0.351375	0.026199
65	20	0.46045	0.002792
65	25	0.519386	0.000594
65	30	0.497467	0.001091
65	35	0.435367	0.004989
65	40	0.356853	0.023799
65	45	0.241583	0.133149
65	50	0.127197	0.434132
65	55	0.105313	0.517801
65	60	0.219623	0.173304
65	65	0.006778	0.966892
65	70	-0.063062	0.699071
65	75	0.087296	0.592217
65	80	-0.061238	0.707382
65	85	-0.023893	0.88365
65	90	0.029585	0.856194
65	95	0.083985	0.606386
65	100	0.062068	0.703597
65	105	0.079545	0.625615
65	110	0.188949	0.242936
65	115	0.248573	0.121947
65	120	0.297911	0.061894
65	125	0.286006	0.073602
65	130	0.373298	0.017666
65	135	0.422807	0.006567
65	140	0.0811	0.618851
65	145	0.077589	0.634166
65	150	0.210353	0.192631
65	155	0.165431	0.307657
65	160	0.247275	0.123972
65	165	0.26597	0.09715
65	170	0.330754	0.037105
65	175	0.293592	0.065957
65	180	0.121659	0.454567
65	185	0.153122	0.345527
65	190	0.179557	0.267583
65	195	0.108424	0.505438
65	200	0.048143	0.767994
65	205	0.018401	0.910271
65	210	-0.034674	0.831788
65	215	-0.097834	0.548122
65	220	-0.252086	0.116593
65	225	-0.079245	0.626925
65	230	-0.09153	0.574311
65	235	-0.013507	0.934072
65	240	0.280738	0.079307
65	245	0.284147	0.075576
65	250	0.412865	0.008105
65	255	0.494393	0.001184
65	260	0.4781	0.001807
65	265	0.405942	0.009351
65	270	0.224787	0.163161
65	275	0.275952	0.084784
65	280	0.229544	0.154204
65	285	0.192598	0.233789
65	290	0.258765	0.106903
65	295	0.302046	0.058193
65	300	0.164469	0.310519
65	305	0.232426	0.148956
65	310	0.222815	0.166983
65	315	0.170295	0.293448
65	320	0.129053	0.427402
65	325	0.182353	0.260079
65	330	0.435899	0.00493
65	335	0.475593	0.001925
65	340	0.43202	0.005373
65	345	0.424091	0.006388
65	350	0.374607	0.01724
65	355	0.344407	0.029539
62.5	0	0.33225	0.036205
62.5	5	0.424857	0.006283
62.5	10	0.193332	0.231977
62.5	15	0.17036	0.293263
62.5	20	0.352569	0.02566
62.5	25	0.537743	0.000346
62.5	30	0.47701	0.001858
62.5	35	0.362025	0.021703
62.5	40	0.411518	0.008336
62.5	45	0.327841	0.038907
62.5	50	0.199671	0.21673
62.5	55	0.107596	0.508713
62.5	60	0.119425	0.462952
62.5	65	0.068173	0.675962
62.5	70	-0.045663	0.779643
62.5	75	0.054081	0.740315
62.5	80	0.074842	0.646249
62.5	85	0.072018	0.658771
62.5	90	0.070032	0.66763
62.5	95	-0.009151	0.955307
62.5	100	-0.051375	0.752891
62.5	105	0.232858	0.148181
62.5	110	0.368239	0.019392
62.5	115	0.315295	0.047508
62.5	120	0.279829	0.080325
62.5	125	0.264525	0.099049
62.5	130	0.097182	0.550801
62.5	135	0.102054	0.530909
62.5	140	0.174355	0.281919
62.5	145	0.256852	0.109613
62.5	150	0.157444	0.331917
62.5	155	0.072811	0.655243
62.5	160	0.173035	0.285634
62.5	165	0.245216	0.127236
62.5	170	0.321163	0.043312
62.5	175	0.240415	0.135093
62.5	180	0.207679	0.198477
62.5	185	0.288384	0.071134
62.5	190	0.374518	0.017269
62.5	195	0.383953	0.014449
62.5	200	0.331495	0.036657
62.5	205	0.187122	0.247607
62.5	210	-0.060569	0.710437
62.5	215	-0.202676	0.20975
62.5	220	-0.327322	0.039237
62.5	225	-0.084848	0.602682
62.5	230	-0.024181	0.882259
62.5	235	0.09232	0.570997
62.5	240	0.326245	0.039926
62.5	245	0.247325	0.123894
62.5	250	0.205442	0.203465
62.5	255	0.278955	0.081314
62.5	260	0.41398	0.007919
62.5	265	0.373997	0.017437
62.5	270	0.327738	0.038973
62.5	275	0.309203	0.052206
62.5	280	0.40094	0.010349
62.5	285	0.302897	0.057454
62.5	290	0.138515	0.393999
62.5	295	0.179844	0.266806
62.5	300	0.224756	0.16322
62.5	305	0.353632	0.025187
62.5	310	0.312229	0.049828
62.5	315	0.285819	0.073798
62.5	320	0.106538	0.512914
62.5	325	0.347097	0.02821
62.5	330	0.567779	0.000133
62.5	335	0.570136	0.000123
62.5	340	0.535592	0.000369
62.5	345	0.526554	0.000483
62.5	350	0.388786	0.013163
62.5	355	0.327653	0.039027
60	0	0.313773	0.048649
60	2.5	0.195214	0.227375
60	5	0.274621	0.086359
60	7.5	0.183949	0.25586
60	10	0.161497	0.319463
60	12.5	0.201406	0.21268
60	15	0.301007	0.059106
60	17.5	0.382413	0.014881
60	20	0.43326	0.005228
60	22.5	0.373231	0.017688
60	25	0.401659	0.0102
60	27.5	0.409399	0.00871
60	30	0.406423	0.009259
60	32.5	0.395536	0.01153
60	35	0.314786	0.047888
60	37.5	0.238003	0.139174
60	40	0.292636	0.066885
60	42.5	0.311365	0.050498
60	45	0.34102	0.031285
60	47.5	0.246684	0.124903
60	50	0.184617	0.254107
60	52.5	0.161454	0.319592
60	55	0.119129	0.46407
60	57.5	0.129007	0.427567
60	60	0.128121	0.430774
60	62.5	0.178327	0.270928
60	65	0.104879	0.519538
60	67.5	0.054893	0.736556
60	70	-0.051662	0.751556
60	72.5	-0.097129	0.55102
60	75	-0.095874	0.556201
60	77.5	-0.024389	0.881252
60	80	0.062547	0.701415
60	82.5	0.109995	0.499253
60	85	0.092546	0.570052
60	87.5	0.074238	0.648921
60	90	0.028694	0.860484
60	92.5	-0.039012	0.811106
60	95	-0.011521	0.943749
60	97.5	-0.003442	0.983185
60	100	0.097255	0.550501
60	102.5	0.204481	0.205632
60	105	0.321624	0.042996
60	107.5	0.437426	0.004764
60	110	0.37037	0.018648
60	112.5	0.363212	0.021245
60	115	0.409054	0.008772
60	117.5	0.371791	0.018166
60	120	0.342517	0.030503
60	122.5	0.391494	0.012485
60	125	0.407191	0.009114
60	127.5	0.425326	0.00622
60	130	0.369435	0.018971
60	132.5	0.308323	0.052915
60	135	0.256385	0.110283
60	137.5	0.11195	0.49161
60	140	0.009341	0.954384
60	142.5	-0.067896	0.677207
60	145	-0.075405	0.643766
60	147.5	-0.023579	0.885171
60	150	-0.027044	0.868433
60	152.5	0.010333	0.949543
60	155	-0.092115	0.57186
60	157.5	-0.110027	0.499128
60	160	-0.038882	0.811724
60	162.5	-0.032265	0.843324
60	165	0.103053	0.526875
60	167.5	0.207651	0.198539
60	170	0.210185	0.192994
60	172.5	0.186098	0.250251
60	175	0.150448	0.354117
60	177.5	0.175165	0.279655
60	180	0.24774	0.123244
60	182.5	0.276609	0.084016
60	185	0.225838	0.161151
60	187.5	0.209742	0.193957
60	190	0.290722	0.068772
60	192.5	0.327358	0.039213
60	195	0.328041	0.038781
60	197.5	0.411873	0.008274
60	200	0.435549	0.004969
60	202.5	0.318822	0.044948
60	205	0.238113	0.138985
60	207.5	0.132201	0.416115
60	210	0.011109	0.945761
60	212.5	-0.063548	0.696859
60	215	-0.037256	0.819466
60	217.5	0.01361	0.933574
60	220	-0.026256	0.872234
60	222.5	-0.161622	0.319082
60	225	-0.15115	0.35185
60	227.5	-0.184134	0.255372
60	230	-0.254596	0.112876
60	232.5	-0.116803	0.472903
60	235	-0.107907	0.507484
60	237.5	0.086975	0.593583
60	240	0.189585	0.241325
60	242.5	0.250355	0.119208
60	245	0.264509	0.09907
60	247.5	0.236868	0.141125
60	250	0.20742	0.199052
60	252.5	0.173166	0.285266
60	255	0.141996	0.382103
60	257.5	0.15895	0.327256
60	260	0.214045	0.18476
60	262.5	0.286775	0.072797
60	265	0.321039	0.043397
60	267.5	0.271578	0.090043
60	270	0.374377	0.017315
60	272.5	0.430176	0.005596
60	275	0.444712	0.004039
60	277.5	0.474381	0.001984
60	280	0.489411	0.001351
60	282.5	0.487071	0.001436
60	285	0.4256	0.006183
60	287.5	0.360637	0.02225
60	290	0.311734	0.050211
60	292.5	0.276654	0.083963
60	295	0.327736	0.038974
60	297.5	0.249576	0.120399
60	300	0.287649	0.071889
60	302.5	0.2397	0.136293
60	305	0.223687	0.165285
60	307.5	0.217353	0.177902
60	310	0.23173	0.150212
60	312.5	0.240322	0.135249
60	315	0.220703	0.171145
60	317.5	0.178616	0.270139
60	320	0.102144	0.530544
60	322.5	0.294539	0.065049
60	325	0.293279	0.06626
60	327.5	0.32919	0.038064
60	330	0.464679	0.002521
60	332.5	0.480706	0.001691
60	335	0.492799	0.001236
60	337.5	0.512037	0.000732
60	340	0.487672	0.001413
60	342.5	0.584576	7.5e-05
60	345	0.474938	0.001957
60	347.5	0.281751	0.078184
60	350	0.356331	0.024019
60	352.5	0.421754	0.006717
60	355	0.475346	0.001937
60	357.5	0.399158	0.010727
57.5	0	0.376308	0.016701
57.5	2.5	0.334488	0.034893
57.5	5	0.304945	0.055705
57.5	7.5	0.282284	0.077598
57.5	10	0.280115	0.080004
57.5	12.5	0.344937	0.029273
57.5	15	0.402997	0.009928
57.5	17.5	0.381738	0.015074
57.5	20	0.29545	0.064184
57.5	22.5	0.323449	0.041761
57.5	25	0.419363	0.007068
57.5	27.5	0.436557	0.004858
57.5	30	0.40524	0.009486
57.5	32.5	0.390659	0.012691
57.5	35	0.382302	0.014913
57.5	37.5	0.319788	0.044267
57.5	40	0.251957	0.116786
57.5	42.5	0.201927	0.211474
57.5	45	0.207324	0.199262
57.5	47.5	0.190956	0.237875
57.5	50	0.140006	0.388879
57.5	52.5	0.182517	0.259643
57.5	55	0.211187	0.190833
57.5	57.5	0.109447	0.501406
57.5	60	0.042459	0.794757
57.5	62.5	-0.000782	0.996177
57.5	65	0.034585	0.832216
57.5	67.5	-0.061016	0.708394
57.5	70	-0.042169	0.79613
57.5	72.5	0.003405	0.983363
57.5	75	0.052392	0.748158
57.5	77.5	0.120595	0.458549
57.5	80	0.145655	0.369833
57.5	82.5	0.16595	0.30612
57.5	85	0.121754	0.454212
57.5	87.5	0.055763	0.732534
57.5	90	0.007292	0.964379
57.5	92.5	0.025297	0.876866
57.5	95	0.051271	0.753376
57.5	97.5	0.132246	0.415955
57.5	100	0.185838	0.250924
57.5	102.5	0.215696	0.181314
57.5	105	0.200726	0.214261
57.5	107.5	0.345415	0.029035
57.5	110	0.421309	0.006781
57.5	112.5	0.488182	0.001395
57.5	115	0.472008	0.002105
57.5	117.5	0.419585	0.007035
57.5	120	0.349042	0.027281
57.5	122.5	0.445579	0.003959
57.5	125	0.608618	3.1e-05
57.5	127.5	0.562175	0.00016
57.5	130	0.472645	0.002072
57.5	132.5	0.339783	0.031944
57.5	135	0.363084	0.021294
57.5	137.5	0.181797	0.261559
57.5	140	-0.114102	0.483266
57.5	142.5	-0.048868	0.764599
57.5	145	-0.007127	0.965187
57.5	147.5	0.051209	0.753666
57.5	150	0.013447	0.934366
57.5	152.5	-0.043699	0.7889
57.5	155	-0.064628	0.691962
57.5	157.5	0.045678	0.77957
57.5	160	-0.075575	0.643018
57.5	162.5	0.079525	0.625704
57.5	165	0.026961	0.868832
57.5	167.5	0.001147	0.994396
57.5	170	0.01143	0.944194
57.5	172.5	0.065903	0.68619
57.5	175	0.082792	0.611528
57.5	177.5	0.16739	0.301884
57.5	180	0.25706	0.109316
57.5	182.5	0.286645	0.072932
57.5	185	0.214071	0.184704
57.5	187.5	0.226708	0.1595
57.5	190	0.319458	0.044499
57.5	192.5	0.288869	0.070639
57.5	195	0.243337	0.130268
57.5	197.5	0.269205	0.093
57.5	200	0.223817	0.165034
57.5	202.5	0.246552	0.12511
57.5	205	0.051688	0.751433
57.5	207.5	0.010076	0.950794
57.5	210	0.034329	0.833438
57.5	212.5	-0.008344	0.959244
57.5	215	-0.062482	0.701707
57.5	217.5	-0.042471	0.794703
57.5	220	-0.047308	0.771911
57.5	222.5	0.036252	0.824251
57.5	225	0.009963	0.951348
57.5	227.5	0.005065	0.975254
57.5	230	-0.09033	0.579363
57.5	232.5	-0.023073	0.887619
57.5	235	0.032104	0.844097
57.5	237.5	-0.048601	0.765848
57.5	240	0.035282	0.828883
57.5	242.5	0.136161	0.402164
57.5	245	0.1307	0.421474
57.5	247.5	0.138195	0.395103
57.5	250	0.161285	0.320107
57.5	252.5	0.084462	0.604337
57.5	255	0.122695	0.450705
57.5	257.5	0.121813	0.453991
57.5	260	0.100181	0.538516
57.5	262.5	0.149432	0.357415
57.5	265	0.204556	0.205464
57.5	267.5	0.237766	0.139579
57.5	270	0.24314	0.130589
57.5	272.5	0.263795	0.100018
57.5	275	0.217504	0.177594
57.5	277.5	0.221573	0.169422
57.5	280	0.232848	0.1482
57.5	282.5	0.239401	0.136797
57.5	285	0.326866	0.039527
57.5	287.5	0.350346	0.026672
57.5	290	0.436845	0.004827
57.5	292.5	0.49435	0.001186
57.5	295	0.472809	0.002064
57.5	297.5	0.354331	0.02488
57.5	300	0.327557	0.039087
57.5	302.5	0.283398	0.076384
57.5	305	0.161209	0.320337
57.5	307.5	0.196042	0.225372
57.5	310	0.148892	0.359174
57.5	312.5	0.178135	0.271453
57.5	315	0.151128	0.351922
57.5	317.5	0.157861	0.330622
57.5	320	0.326513	0.039753
57.5	322.5	0.414099	0.007899
57.5	325	0.416519	0.007507
57.5	327.5	0.403888	0.00975
57.5	330	0.408801	0.008818
57.5	332.5	0.409085	0.008766
57.5	335	0.45388	0.003264
57.5	337.5	0.37014	0.018727
57.5	340	0.463098	0.00262
57.5	342.5	0.5421	0.000303
57.5	345	0.393376	0.012032
57.5	347.5	0.323756	0.041556
57.5	350	0.278437	0.081904
57.5	352.5	0.350306	0.02669
57.5	355	0.35429	0.024898
57.5	357.5	0.516105	0.000652
55	0	0.564305	0.000149
55	2.5	0.553484	0.000212
55	5	0.497357	0.001094
55	7.5	0.405644	0.009408
55	10	0.333406	0.035523
55	12.5	0.440759	0.00442
55	15	0.472226	0.002094
55	17.5	0.390907	0.01263
55	20	0.290247	0.069246
55	22.5	0.283433	0.076347
55	25	0.321178	0.043302
55	27.5	0.389077	0.013089
55	30	0.376089	0.01677
55	32.5	0.33398	0.035188
55	35	0.307162	0.053861
55	37.5	0.270933	0.090839
55	40	0.148748	0.359645
55	42.5	0.168799	0.297774
55	45	0.179972	0.266459
55	47.5	0.117778	0.46919
55	50	0.087155	0.592819
55	52.5	0.058044	0.72202
55	55	0.090278	0.579582
55	57.5	0.045479	0.780508
55	60	0.080922	0.619625
55	62.5	0.036928	0.821025
55	65	0.065636	0.687398
55	67.5	0.071687	0.660243
55	70	-0.065401	0.688459
55	72.5	-0.038837	0.811937
55	75	-0.064859	0.690912
55	77.5	0.009895	0.95168
55	80	0.166639	0.304089
55	82.5	0.201834	0.21169
55	85	0.171288	0.290602
55	87.5	0.015345	0.925128
55	90	0.091549	0.574232
55	92.5	0.075675	0.642576
55	95	0.058217	0.721225
55	97.5	0.07742	0.634904
55	100	0.079552	0.625584
55	102.5	0.092869	0.568703
55	105	0.119262	0.46357
55	107.5	0.270424	0.091472
55	110	0.343683	0.029906
55	112.5	0.546754	0.000262
55	115	0.525858	0.000492
55	117.5	0.484439	0.001537
55	120	0.533678	0.000391
55	122.5	0.558069	0.000183
55	125	0.553352	0.000213
55	127.5	0.52738	0.000471
55	130	0.487009	0.001438
55	132.5	0.503483	0.000927
55	135	0.349202	0.027205
55	137.5	0.192158	0.234879
55	140	0.154163	0.34222
55	142.5	0.109693	0.500439
55	145	0.168621	0.298292
55	147.5	0.101706	0.532317
55	150	0.048139	0.768014
55	152.5	-0.059143	0.716973
55	155	0.088497	0.587113
55	157.5	0.06273	0.700578
55	160	0.004706	0.977009
55	162.5	-0.024412	0.881145
55	165	0.007173	0.964962
55	167.5	-0.010407	0.949184
55	170	0.100414	0.537567
55	172.5	0.137917	0.396064
55	175	0.054692	0.737486
55	177.5	0.212866	0.187248
55	180	0.283983	0.075754
55	182.5	0.303021	0.057346
55	185	0.264072	0.09965
55	187.5	0.317894	0.045611
55	190	0.356494	0.02395
55	192.5	0.135266	0.405295
55	195	0.020964	0.897834
55	197.5	0.142212	0.381373
55	200	0.127421	0.433316
55	202.5	0.093248	0.567117
55	205	0.032562	0.841901
55	207.5	0.001068	0.994783
55	210	0.024494	0.880747
55	212.5	-0.112247	0.490457
55	215	-0.124879	0.442623
55	217.5	-0.044217	0.786453
55	220	-0.058301	0.720838
55	222.5	0.082849	0.611282
55	225	0.050132	0.758691
55	227.5	0.018552	0.909538
55	230	-0.074298	0.648657
55	232.5	0.031527	0.846867
55	235	0.153185	0.345328
55	237.5	0.189305	0.242034
55	240	0.08718	0.59271
55	242.5	0.179434	0.267915
55	245	0.23231	0.149166
55	247.5	0.189305	0.242034
55	250	0.160432	0.322706
55	252.5	0.042263	0.795684
55	255	0.041208	0.800681
55	257.5	0.035831	0.826262
55	260	0.040276	0.8051
55	262.5	0.080273	0.622444
55	265	0.179327	0.268205
55	267.5	0.208407	0.196874
55	270	0.258655	0.107057
55	272.5	0.262547	0.101694
55	275	0.267546	0.095111
55	277.5	0.313096	0.049163
55	280	0.307864	0.053287
55	282.5	0.277821	0.082612
55	285	0.325422	0.040459
55	287.5	0.39448	0.011773
55	290	0.457489	0.002997
55	292.5	0.457817	0.002974
55	295	0.384371	0.014334
55	297.5	0.372637	0.017883
55	300	0.292643	0.066878
55	302.5	0.308128	0.053072
55	305	0.170676	0.292354
55	307.5	0.08337	0.609034
55	310	0.090502	0.578639
55	312.5	0.11077	0.496216
55	315	0.062841	0.700073
55	317.5	0.145344	0.370867
55	320	0.30744	0.053633
55	322.5	0.4402	0.004476
55	325	0.385251	0.014094
55	327.5	0.358819	0.022983
55	330	0.29022	0.069274
55	332.5	0.308173	0.053036
55	335	0.306622	0.054305
55	337.5	0.24706	0.124309
55	340	0.402607	0.010007
55	342.5	0.383425	0.014596
55	345	0.354346	0.024873
55	347.5	0.272108	0.089393
55	350	0.238357	0.138569
55	352.5	0.360159	0.022441
55	355	0.422809	0.006567
55	357.5	0.427001	0.005998
52.5	0	0.503478	0.000927
52.5	2.5	0.460024	0.002821
52.5	5	0.422098	0.006667
52.5	7.5	0.389944	0.012869
52.5	10	0.340553	0.031533
52.5	12.5	0.332323	0.036162
52.5	15	0.342886	0.030313
52.5	17.5	0.386872	0.01366
52.5	20	0.337555	0.033159
52.5	22.5	0.298189	0.06164
52.5	25	0.278204	0.082172
52.5	27.5	0.274725	0.086234
52.5	30	0.139099	0.391988
52.5	32.5	0.151704	0.350067
52.5	35	0.137966	0.395896
52.5	37.5	0.177527	0.273118
52.5	40	0.153907	0.343032
52.5	42.5	0.174532	0.281424
52.5	45	0.122525	0.451336
52.5	47.5	-0.043021	0.792101
52.5	50	-0.09958	0.540966
52.5	52.5	-0.082728	0.611807
52.5	55	-0.016326	0.920354
52.5	57.5	0.029271	0.857706
52.5	60	-0.025891	0.873998
52.5	62.5	-0.114704	0.480949
52.5	65	-0.047897	0.769149
52.5	67.5	-0.013032	0.936385
52.5	70	-0.061064	0.708176
52.5	72.5	0.036211	0.824445
52.5	75	0.12242	0.451726
52.5	77.5	0.085687	0.599084
52.5	80	0.112835	0.488169
52.5	82.5	0.112225	0.490539
52.5	85	0.046436	0.776006
52.5	87.5	0.005015	0.975498
52.5	90	0.024311	0.881633
52.5	92.5	-0.04834	0.767072
52.5	95	-0.01442	0.929629
52.5	97.5	0.002926	0.985701
52.5	100	0.114017	0.483596
52.5	102.5	0.140358	0.387677
52.5	105	0.024852	0.879015
52.5	107.5	0.268482	0.093915
52.5	110	0.347433	0.028048
52.5	112.5	0.454988	0.00318
52.5	115	0.452726	0.003354
52.5	117.5	0.339936	0.031862
52.5	120	0.284609	0.075083
52.5	122.5	0.383924	0.014457
52.5	125	0.334391	0.034949
52.5	127.5	0.349655	0.026993
52.5	130	0.338188	0.03281
52.5	132.5	0.214394	0.184027
52.5	135	0.351559	0.026115
52.5	137.5	0.327606	0.039056
52.5	140	0.259802	0.105455
52.5	142.5	0.235768	0.143036
52.5	145	0.196083	0.225273
52.5	147.5	0.190955	0.237877
52.5	150	0.073812	0.650807
52.5	152.5	0.053788	0.741675
52.5	155	0.113372	0.486091
52.5	157.5	0.179902	0.266649
52.5	160	-0.043901	0.787945
52.5	162.5	-0.123794	0.446626
52.5	165	-0.092781	0.569068
52.5	167.5	-0.00612	0.970104
52.5	170	0.106488	0.513115
52.5	172.5	0.199787	0.216457
52.5	175	0.217711	0.177172
52.5	177.5	0.245249	0.127183
52.5	180	0.245277	0.127137
52.5	182.5	0.204372	0.205881
52.5	185	0.047889	0.769187
52.5	187.5	0.078586	0.629802
52.5	190	0.104184	0.522323
52.5	192.5	0.018706	0.908788
52.5	195	-0.12328	0.448533
52.5	197.5	-0.048967	0.764135
52.5	200	0.087782	0.590148
52.5	202.5	0.073273	0.653196
52.5	205	0.049678	0.760813
52.5	207.5	0.069747	0.668906
52.5	210	0.046511	0.775655
52.5	212.5	0.028756	0.860185
52.5	215	0.051229	0.753573
52.5	217.5	0.056712	0.728152
52.5	220	0.048684	0.765461
52.5	222.5	-0.002744	0.986591
52.5	225	-0.023369	0.886187
52.5	227.5	-0.065788	0.686712
52.5	230	-0.06186	0.704542
52.5	232.5	-0.00744	0.963657
52.5	235	0.13448	0.408054
52.5	237.5	0.217028	0.178567
52.5	240	0.188357	0.244442
52.5	242.5	0.326696	0.039636
52.5	245	0.267999	0.094531
52.5	247.5	0.166542	0.304374
52.5	250	0.221083	0.170392
52.5	252.5	0.115486	0.477941
52.5	255	-0.032738	0.841056
52.5	257.5	-0.102088	0.530772
52.5	260	-0.087423	0.591677
52.5	262.5	0.004323	0.97888
52.5	265	0.062829	0.70013
52.5	267.5	0.156322	0.33542
52.5	270	0.141763	0.382895
52.5	272.5	0.174397	0.2818
52.5	275	0.256502	0.110115
52.5	277.5	0.336311	0.033854
52.5	280	0.417816	0.007304
52.5	282.5	0.447744	0.003767
52.5	285	0.477323	0.001843
52.5	287.5	0.52086	0.000569
52.5	290	0.533038	0.000398
52.5	292.5	0.485954	0.001478
52.5	295	0.412321	0.008198
52.5	297.5	0.389134	0.013074
52.5	300	0.467994	0.002325
52.5	302.5	0.426014	0.006128
52.5	305	0.301636	0.058552
52.5	307.5	0.2047	0.205136
52.5	310	0.092089	0.571967
52.5	312.5	0.111124	0.494831
52.5	315	0.114639	0.4812
52.5	317.5	0.2232	0.166231
52.5	320	0.348283	0.02764
52.5	322.5	0.360359	0.022361
52.5	325	0.276599	0.084027
52.5	327.5	0.178331	0.270916
52.5	330	0.226362	0.160156
52.5	332.5	0.189287	0.242079
52.5	335	0.279418	0.08079
52.5	337.5	0.253227	0.114892
52.5	340	0.330056	0.03753
52.5	342.5	0.290077	0.069418
52.5	345	0.384946	0.014177
52.5	347.5	0.454844	0.003191
52.5	350	0.353474	0.025256
52.5	352.5	0.342228	0.030653
52.5	355	0.420369	0.006919
52.5	357.5	0.520478	0.000576
50	0	0.539538	0.000327
50	2.5	0.40535	0.009464
50	5	0.281254	0.078734
50	7.5	0.434147	0.005126
50	10	0.386592	0.013734
50	12.5	0.316729	0.046454
50	15	0.342916	0.030298
50	17.5	0.36598	0.020207
50	20	0.280067	0.080058
50	22.5	0.200684	0.21436
50	25	0.153598	0.344014
50	27.5	0.13494	0.406436
50	30	0.083636	0.607891
50	32.5	0.079377	0.626349
50	35	0.089129	0.584435
50	37.5	0.140998	0.385495
50	40	0.151426	0.350962
50	42.5	0.080375	0.622
50	45	-0.037525	0.81818
50	47.5	-0.035285	0.82887
50	50	-0.009361	0.954284
50	52.5	0.056795	0.727768
50	55	0.123618	0.44728
50	57.5	0.074242	0.648903
50	60	-0.099119	0.542851
50	62.5	-0.110349	0.497864
50	65	-0.079911	0.624022
50	67.5	-0.02896	0.859205
50	70	0.086032	0.597609
50	72.5	0.030504	0.851779
50	75	-0.065942	0.686017
50	77.5	-0.113049	0.48734
50	80	-0.082435	0.613071
50	82.5	0.059192	0.716746
50	85	0.118198	0.467594
50	87.5	0.134029	0.409643
50	90	-0.034643	0.831936
50	92.5	0.059225	0.716597
50	95	-0.157767	0.330915
50	97.5	-0.118668	0.465814
50	100	-0.011124	0.945687
50	102.5	0.093257	0.567081
50	105	0.204764	0.204992
50	107.5	0.088724	0.586151
50	110	0.1424	0.380738
50	112.5	0.275114	0.085774
50	115	0.28508	0.07458
50	117.5	0.18031	0.265548
50	120	0.121675	0.454507
50	122.5	0.168415	0.298889
50	125	0.275817	0.084943
50	127.5	0.363552	0.021115
50	130	0.382246	0.014928
50	132.5	0.359085	0.022874
50	135	0.269406	0.092747
50	137.5	0.17242	0.287377
50	140	0.257213	0.109098
50	142.5	0.160418	0.322749
50	145	0.263405	0.100541
50	147.5	0.232626	0.148598
50	150	0.259017	0.10655
50	152.5	0.189746	0.240918
50	155	0.145161	0.371475
50	157.5	0.151455	0.350869
50	160	0.03362	0.836834
50	162.5	0.101434	0.533422
50	165	0.093133	0.5676
50	167.5	-0.020826	0.898506
50	170	-0.014844	0.927564
50	172.5	0.151712	0.350041
50	175	0.180246	0.265721
50	177.5	0.289043	0.070461
50	180	0.318943	0.044863
50	182.5	0.135514	0.404426
50	185	-0.080453	0.621663
50	187.5	-0.077544	0.634363
50	190	-0.103354	0.525662
50	192.5	-0.15488	0.339953
50	195	-0.050109	0.758796
50	197.5	0.017542	0.914441
50	200	0.087167	0.592768
50	202.5	0.033179	0.838942
50	205	0.021531	0.895087
50	207.5	0.070955	0.663507
50	210	0.11529	0.478695
50	212.5	-0.016364	0.920169
50	215	0.022659	0.889621
50	217.5	-0.039472	0.80892
50	220	-0.000928	0.995465
50	222.5	-0.082216	0.614019
50	225	-0.010682	0.947839
50	227.5	-0.044881	0.783323
50	230	0.000741	0.996381
50	232.5	0.001308	0.993611
50	235	0.162703	0.315812
50	237.5	0.116372	0.474547
50	240	0.021278	0.896311
50	242.5	0.124721	0.443205
50	245	0.271789	0.089784
50	247.5	0.140312	0.387833
50	250	0.15942	0.32581
50	252.5	0.117119	0.471697
50	255	-0.00297	0.985486
50	257.5	-0.081335	0.617833
50	260	-0.034431	0.83295
50	262.5	0.016362	0.920181
50	265	0.088258	0.588128
50	267.5	0.062029	0.703771
50	270	0.078646	0.629537
50	272.5	0.136484	0.401038
50	275	0.190896	0.238024
50	277.5	0.348539	0.027518
50	280	0.328432	0.038536
50	282.5	0.317709	0.045744
50	285	0.315493	0.047362
50	287.5	0.330184	0.037452
50	290	0.35364	0.025183
50	292.5	0.418789	0.007155
50	295	0.402874	0.009953
50	297.5	0.367481	0.019662
50	300	0.396294	0.011357
50	302.5	0.418066	0.007266
50	305	0.262485	0.101778
50	307.5	0.254814	0.112558
50	310	0.240883	0.13431
50	312.5	0.130065	0.423753
50	315	0.219691	0.173168
50	317.5	0.266898	0.095945
50	320	0.319299	0.044611
50	322.5	0.322339	0.042508
50	325	0.11716	0.471539
50	327.5	0.098291	0.546245
50	330	0.064133	0.694206
50	332.5	0.072796	0.655312
50	335	0.164112	0.311585
50	337.5	0.264509	0.099071
50	340	0.283892	0.075851
50	342.5	0.269498	0.09263
50	345	0.343629	0.029933
50	347.5	0.375585	0.016929
50	350	0.448884	0.003669
50	352.5	0.417809	0.007305
50	355	0.430226	0.00559
50	357.5	0.542203	0.000302
47.5	0	0.518512	0.000609
47.5	2.5	0.414257	0.007873
47.5	5	0.370475	0.018612
47.5	7.5	0.324339	0.04117
47.5	10	0.369368	0.018995
47.5	12.5	0.294607	0.064984
47.5	15	0.355771	0.024258
47.5	17.5	0.28265	0.077198
47.5	20	0.072307	0.657485
47.5	22.5	-0.032762	0.840942
47.5	25	-0.016148	0.921222
47.5	27.5	0.081695	0.616274
47.5	30	0.01907	0.907025
47.5	32.5	-0.042737	0.793442
47.5	35	-0.043069	0.791876
47.5	37.5	-0.00756	0.963075
47.5	40	0.093117	0.567667
47.5	42.5	0.115653	0.477301
47.5	45	0.104682	0.520325
47.5	47.5	0.024525	0.880595
47.5	50	-0.030322	0.852651
47.5	52.5	0.114638	0.4812
47.5	55	0.141158	0.38495
47.5	57.5	0.120041	0.460634
47.5	60	0.117494	0.470269
47.5	62.5	0.048609	0.76581
47.5	65	-0.000602	0.997059
47.5	67.5	-0.061644	0.70553
47.5	70	0.00213	0.989594
47.5	72.5	-0.011338	0.944641
47.5	75	-0.078979	0.628085
47.5	77.5	-0.089553	0.582644
47.5	80	-0.005758	0.971868
47.5	82.5	0.040682	0.803175
47.5	85	0.075822	0.641929
47.5	87.5	0.205482	0.203375
47.5	90	0.299507	0.060445
47.5	92.5	0.037991	0.815965
47.5	95	-0.097085	0.551202
47.5	97.5	-0.087139	0.592885
47.5	100	-0.08153	0.616987
47.5	102.5	0.172893	0.286035
47.5	105	0.112052	0.491214
47.5	107.5	0.055264	0.734841
47.5	110	0.14215	0.381583
47.5	112.5	0.272872	0.088461
47.5	115	0.24372	0.129646
47.5	117.5	0.287916	0.071614
47.5	120	0.021834	0.89362
47.5	122.5	0.112464	0.489612
47.5	125	0.225813	0.161199
47.5	127.5	0.341226	0.031177
47.5	130	0.326017	0.040073
47.5	132.5	0.218414	0.175742
47.5	135	0.12011	0.460372
47.5	137.5	0.035916	0.825857
47.5	140	0.269491	0.092639
47.5	142.5	0.176671	0.275474
47.5	145	0.05576	0.732544
47.5	147.5	0.023081	0.887579
47.5	150	0.100298	0.53804
47.5	152.5	0.187687	0.246156
47.5	155	0.099005	0.543317
47.5	157.5	0.071463	0.66124
47.5	160	0.207959	0.197861
47.5	162.5	0.308998	0.052371
47.5	165	0.073504	0.652172
47.5	167.5	0.053482	0.743096
47.5	170	0.041424	0.79966
47.5	172.5	-0.151494	0.350743
47.5	175	0.039788	0.80742
47.5	177.5	0.191678	0.236073
47.5	180	0.215907	0.180877
47.5	182.5	0.084338	0.604869
47.5	185	0.013648	0.933385
47.5	187.5	0.016167	0.92113
47.5	190	0.024785	0.87934
47.5	192.5	-0.000352	0.99828
47.5	195	0.003456	0.983114
47.5	197.5	0.092607	0.569796
47.5	200	0.167691	0.301002
47.5	202.5	-0.023683	0.884669
47.5	205	0.056557	0.728867
47.5	207.5	0.179958	0.266496
47.5	210	0.099217	0.542452
47.5	212.5	-0.089524	0.582766
47.5	215	-0.092547	0.57005
47.5	217.5	-0.025118	0.877731
47.5	220	-0.070042	0.667585
47.5	222.5	-0.055133	0.735443
47.5	225	-0.061622	0.705628
47.5	227.5	-0.023098	0.887498
47.5	230	-0.074734	0.646726
47.5	232.5	-0.037731	0.817201
47.5	235	-0.034274	0.833703
47.5	237.5	0.077126	0.636197
47.5	240	0.063226	0.698325
47.5	242.5	0.086613	0.59513
47.5	245	0.099766	0.540207
47.5	247.5	0.250604	0.11883
47.5	250	0.185321	0.252269
47.5	252.5	0.059658	0.714608
47.5	255	0.025505	0.875861
47.5	257.5	-0.122467	0.451552
47.5	260	-0.143189	0.378078
47.5	262.5	-0.013306	0.935053
47.5	265	0.008077	0.960548
47.5	267.5	0.013899	0.932165
47.5	270	0.058758	0.718739
47.5	272.5	0.121104	0.456643
47.5	275	0.168706	0.298043
47.5	277.5	0.264303	0.099343
47.5	280	0.291243	0.068254
47.5	282.5	0.168414	0.298892
47.5	285	0.144688	0.373054
47.5	287.5	0.158187	0.329613
47.5	290	0.214893	0.182985
47.5	292.5	0.298421	0.061428
47.5	295	0.324481	0.041076
47.5	297.5	0.327195	0.039317
47.5	300	0.3037	0.056763
47.5	302.5	0.333268	0.035604
47.5	305	0.239068	0.13736
47.5	307.5	0.063426	0.697416
47.5	310	0.111182	0.494606
47.5	312.5	0.09112	0.576036
47.5	315	0.080824	0.620051
47.5	317.5	0.241169	0.133835
47.5	320	0.157668	0.331222
47.5	322.5	0.154255	0.341928
47.5	325	-0.039437	0.809086
47.5	327.5	-0.091097	0.576134
47.5	330	-0.032546	0.841978
47.5	332.5	0.082431	0.613088
47.5	335	0.072323	0.657412
47.5	337.5	0.137355	0.39801
47.5	340	0.269798	0.092253
47.5	342.5	0.330401	0.037319
47.5	345	0.391343	0.012522
47.5	347.5	0.344199	0.029644
47.5	350	0.362113	0.021669
47.5	352.5	0.40012	0.010522
47.5	355	0.41857	0.007188
47.5	357.5	0.431084	0.005485
45	0	0.362394	0.02156
45	2.5	0.345855	0.028818
45	5	0.356206	0.024072
45	7.5	0.092697	0.569422
45	10	0.05437	0.738978
45	12.5	0.17845	0.270591
45	15	0.19842	0.219682
45	17.5	0.145938	0.368895
45	20	0.046036	0.777885
45	22.5	0.107821	0.507824
45	25	0.034995	0.830256
45	27.5	0.047024	0.773244
45	30	-0.074658	0.647061
45	32.5	-0.171988	0.288604
45	35	-0.203704	0.207398
45	37.5	-0.188766	0.243401
45	40	-0.110633	0.496754
45	42.5	-0.006808	0.966744
45	45	-0.029089	0.858582
45	47.5	0.019891	0.90304
45	50	0.143316	0.377651
45	52.5	0.03414	0.834343
45	55	0.044285	0.786135
45	57.5	0.176996	0.274579
45	60	0.160847	0.321439
45	62.5	0.098927	0.543637
45	65	0.115997	0.475982
45	67.5	0.149756	0.35636
45	70	0.110284	0.498121
45	72.5	0.002081	0.989832
45	75	-0.000194	0.999053
45	77.5	0.01193	0.941757
45	80	-0.009704	0.952612
45	82.5	-0.066701	0.682587
45	85	-0.066727	0.682473
45	87.5	0.088944	0.58522
45	90	0.234638	0.145018
45	92.5	0.074772	0.64656
45	95	0.017472	0.914784
45	97.5	-0.07904	0.627816
45	100	-0.035924	0.825819
45	102.5	0.092189	0.57155
45	105	0.145352	0.37084
45	107.5	0.136229	0.401927
45	110	0.262616	0.101601
45	112.5	0.221927	0.168725
45	115	0.167996	0.30011
45	117.5	0.040566	0.803725
45	120	0.08979	0.581641
45	122.5	0.176362	0.27633
45	125	0.228382	0.156359
45	127.5	0.191407	0.236747
45	130	0.165102	0.308634
45	132.5	0.07801	0.63232
45	135	-0.003394	0.983419
45	137.5	0.073476	0.652295
45	140	-0.055491	0.733788
45	142.5	-0.081107	0.618823
45	145	0.063587	0.696681
45	147.5	0.060915	0.708859
45	150	0.114717	0.480899
45	152.5	0.175089	0.279866
45	155	0.247005	0.124396
45	157.5	0.197914	0.220885
45	160	0.176425	0.276156
45	162.5	0.100803	0.535984
45	165	0.003382	0.983477
45	167.5	0.036802	0.821628
45	170	-0.110116	0.49878
45	172.5	0.020192	0.90158
45	175	-0.059628	0.714749
45	177.5	0.033284	0.838439
45	180	0.004982	0.97566
45	182.5	-0.077581	0.634198
45	185	-0.034696	0.831686
45	187.5	-0.028622	0.860829
45	190	-0.136935	0.399469
45	192.5	-0.199322	0.217552
45	195	-0.044585	0.784717
45	197.5	0.00884	0.956824
45	200	-0.070534	0.665387
45	202.5	-0.051136	0.754004
45	205	0.080497	0.621471
45	207.5	0.118462	0.466595
45	210	-0.131638	0.418123
45	212.5	-0.160673	0.321971
45	215	-0.024566	0.880398
45	217.5	-0.055159	0.735323
45	220	0.000198	0.999031
45	222.5	-0.076414	0.639324
45	225	-0.165761	0.306679
45	227.5	-0.111243	0.494369
45	230	-0.151575	0.350483
45	232.5	-0.115191	0.479075
45	235	-0.064492	0.692575
45	237.5	0.01375	0.932889
45	240	0.033573	0.837058
45	242.5	0.103532	0.524944
45	245	0.084816	0.602817
45	247.5	0.148184	0.36149
45	250	0.153871	0.343145
45	252.5	0.150922	0.352584
45	255	0.049505	0.76162
45	257.5	-0.162928	0.315135
45	260	-0.195794	0.225971
45	262.5	-0.181873	0.261357
45	265	-0.110273	0.498163
45	267.5	-0.175906	0.277592
45	270	-0.12157	0.4549
45	272.5	0.069083	0.671879
45	275	0.092446	0.570472
45	277.5	0.144319	0.374286
45	280	0.160588	0.322231
45	282.5	0.159788	0.324679
45	285	0.191575	0.236328
45	287.5	0.128022	0.431134
45	290	0.082876	0.611165
45	292.5	0.215663	0.181383
45	295	0.282407	0.077463
45	297.5	0.205685	0.202917
45	300	0.151603	0.35039
45	302.5	0.224772	0.163191
45	305	0.010619	0.948146
45	307.5	0.016422	0.91989
45	310	-0.076659	0.638244
45	312.5	-0.044037	0.787302
45	315	0.147387	0.364106
45	317.5	0.128576	0.429126
45	320	0.148433	0.360674
45	322.5	0.00849	0.958535
45	325	-0.03673	0.82197
45	327.5	0.055469	0.733893
45	330	-0.047553	0.770763
45	332.5	0.103014	0.527033
45	335	0.086851	0.594112
45	337.5	0.119055	0.464352
45	340	0.093018	0.568079
45	342.5	0.084741	0.60314
45	345	0.231513	0.150605
45	347.5	0.447862	0.003756
45	350	0.436485	0.004866
45	352.5	0.432803	0.005281
45	355	0.431682	0.005413
45	357.5	0.372296	0.017997
42.5	0	0.299548	0.060407
42.5	2.5	0.2943	0.065277
42.5	5	0.161865	0.318345
42.5	7.5	0.034929	0.830572
42.5	10	0.024511	0.880662
42.5	12.5	0.063618	0.696542
42.5	15	-0.109684	0.500477
42.5	17.5	-0.010227	0.950062
42.5	20	-0.045084	0.782366
42.5	22.5	-0.109893	0.499654
42.5	25	-0.084419	0.604523
42.5	27.5	-0.140801	0.386164
42.5	30	-0.223195	0.166242
42.5	32.5	-0.179681	0.267246
42.5	35	-0.135963	0.402856
42.5	37.5	-0.254883	0.112457
42.5	40	-0.404553	0.009619
42.5	42.5	-0.119239	0.463655
42.5	45	0.042882	0.792758
42.5	47.5	-0.020699	0.899117
42.5	50	0.098664	0.544714
42.5	52.5	-0.088235	0.588227
42.5	55	-0.109681	0.500488
42.5	57.5	-0.075306	0.644203
42.5	60	0.048569	0.766
42.5	62.5	0.104622	0.520568
42.5	65	0.113618	0.485139
42.5	67.5	0.056994	0.726853
42.5	70	0.096008	0.555648
42.5	72.5	0.063014	0.69929
42.5	75	-0.003532	0.982741
42.5	77.5	-0.064991	0.690313
42.5	80	-0.105131	0.518529
42.5	82.5	-0.104737	0.520106
42.5	85	0.105776	0.515951
42.5	87.5	-0.043202	0.791246
42.5	90	-0.058076	0.721874
42.5	92.5	-0.030713	0.850773
42.5	95	0.088668	0.586388
42.5	97.5	-0.120847	0.457603
42.5	100	-0.15188	0.349502
42.5	102.5	0.03826	0.81468
42.5	105	0.198504	0.219483
42.5	107.5	0.193339	0.23196
42.5	110	0.2404	0.135117
42.5	112.5	0.177029	0.274487
42.5	115	0.087391	0.591815
42.5	117.5	0.026062	0.873174
42.5	120	0.087177	0.592723
42.5	122.5	0.141295	0.384482
42.5	125	0.019571	0.904589
42.5	127.5	-0.046808	0.774259
42.5	130	0.001383	0.99324
42.5	132.5	0.025945	0.873736
42.5	135	-0.024986	0.878368
42.5	137.5	-0.015756	0.923129
42.5	140	0.004095	0.979992
42.5	142.5	0.110615	0.496824
42.5	145	-0.020791	0.898675
42.5	147.5	0.028703	0.86044
42.5	150	0.165198	0.308348
42.5	152.5	0.194025	0.230276
42.5	155	0.24243	0.131753
42.5	157.5	0.305939	0.054872
42.5	160	0.211472	0.19022
42.5	162.5	0.182391	0.259977
42.5	165	0.07978	0.624593
42.5	167.5	-0.057004	0.726805
42.5	170	-0.129307	0.426483
42.5	172.5	-0.122499	0.451434
42.5	175	-0.13027	0.423019
42.5	177.5	-0.060563	0.710467
42.5	180	-0.254225	0.113419
42.5	182.5	-0.209429	0.194638
42.5	185	-0.204104	0.206487
42.5	187.5	-0.067032	0.681097
42.5	190	-0.010116	0.9506
42.5	192.5	-0.195039	0.227802
42.5	195	-0.210938	0.191368
42.5	197.5	-0.289572	0.069926
42.5	200	-0.103423	0.525382
42.5	202.5	-0.115627	0.477399
42.5	205	-0.16852	0.298585
42.5	207.5	-0.08813	0.588673
42.5	210	-0.151569	0.350501
42.5	212.5	-0.032281	0.84325
42.5	215	-0.074505	0.647738
42.5	217.5	-0.134992	0.406256
42.5	220	-0.234358	0.145511
42.5	222.5	-0.255114	0.112121
42.5	225	-0.281815	0.078114
42.5	227.5	-0.190868	0.238094
42.5	230	-0.080818	0.620077
42.5	232.5	-0.100354	0.537812
42.5	235	-0.148232	0.36133
42.5	237.5	0.042866	0.792833
42.5	240	0.030678	0.850941
42.5	242.5	0.010123	0.950567
42.5	245	-0.015021	0.926702
42.5	247.5	-0.082137	0.614362
42.5	250	-0.02839	0.861949
42.5	252.5	-0.015227	0.925702
42.5	255	-0.049875	0.759888
42.5	257.5	-0.065483	0.688087
42.5	260	-0.062542	0.701434
42.5	262.5	-0.079693	0.624969
42.5	265	-0.093267	0.567039
42.5	267.5	-0.298283	0.061554
42.5	270	-0.156927	0.333527
42.5	272.5	0.058029	0.722088
42.5	275	0.101567	0.53288
42.5	277.5	0.107981	0.507191
42.5	280	0.082004	0.614937
42.5	282.5	0.12805	0.431033
42.5	285	0.151866	0.349546
42.5	287.5	0.189203	0.242292
42.5	290	0.268553	0.093825
42.5	292.5	0.316385	0.046705
42.5	295	0.221269	0.170023
42.5	297.5	0.186086	0.25028
42.5	300	0.199771	0.216495
42.5	302.5	0.129857	0.424502
42.5	305	0.204026	0.206665
42.5	307.5	0.114965	0.479944
42.5	310	-0.033001	0.839798
42.5	312.5	0.099851	0.539859
42.5	315	0.15618	0.335863
42.5	317.5	0.132379	0.415483
42.5	320	0.042904	0.792655
42.5	322.5	-0.065253	0.68913
42.5	325	-0.104581	0.52073
42.5	327.5	0.027214	0.867615
42.5	330	0.156839	0.333804
42.5	332.5	-0.007724	0.962274
42.5	335	0.069643	0.669368
42.5	337.5	0.057705	0.723578
42.5	340	0.088214	0.588314
42.5	342.5	0.147555	0.363555
42.5	345	0.249382	0.120699
42.5	347.5	0.312206	0.049846
42.5	350	0.385226	0.0141
42.5	352.5	0.284341	0.075369
42.5	355	0.310431	0.05123
42.5	357.5	0.299781	0.060198
40	0	0.174492	0.281536
40	2.5	0.09301	0.568113
40	5	0.110926	0.495606
40	7.5	0.144504	0.373666
40	10	-0.032816	0.840683
40	12.5	-0.124944	0.442383
40	15	-0.135013	0.406181
40	17.5	-0.054758	0.737178
40	20	0.036648	0.822362
40	22.5	-0.076521	0.638852
40	25	-0.027985	0.863898
40	27.5	-0.110017	0.499168
40	30	-0.171198	0.290859
40	32.5	-0.065461	0.688187
40	35	0.036619	0.822501
40	37.5	-0.01716	0.9163
40	40	0.041579	0.798925
40	42.5	-0.079474	0.625923
40	45	-0.02567	0.875064
40	47.5	0.112195	0.490656
40	50	0.000736	0.996404
40	52.5	-0.204084	0.206534
40	55	-0.134101	0.409389
40	57.5	0.024372	0.881337
40	60	-0.02874	0.860262
40	62.5	-0.026344	0.87181
40	65	-0.027363	0.866897
40	67.5	0.087867	0.58979
40	70	-0.017561	0.91435
40	72.5	-0.066471	0.683627
40	75	-0.176961	0.274675
40	77.5	-0.102743	0.528124
40	80	-0.06908	0.671893
40	82.5	-0.116479	0.474139
40	85	-0.209488	0.194509
40	87.5	-0.192636	0.233695
40	90	-0.129431	0.426038
40	92.5	-0.086619	0.595102
40	95	-0.089142	0.58438
40	97.5	-0.118269	0.467325
40	100	0.098691	0.544605
40	102.5	0.122222	0.452466
40	105	0.096788	0.552428
40	107.5	-0.042598	0.794103
40	110	-0.014146	0.930964
40	112.5	0.045341	0.781158
40	115	0.16886	0.297597
40	117.5	0.155181	0.339002
40	120	0.175742	0.278048
40	122.5	0.054927	0.736397
40	125	0.165806	0.306546
40	127.5	0.208435	0.196811
40	130	0.122323	0.452088
40	132.5	0.006066	0.970364
40	135	-0.142529	0.380304
40	137.5	-0.219062	0.174432
40	140	-0.107103	0.510671
40	142.5	-0.078772	0.628987
40	145	-0.006044	0.970473
40	147.5	0.067518	0.678908
40	150	0.019183	0.906474
40	152.5	-0.01409	0.931233
40	155	0.009571	0.953259
40	157.5	-0.0926	0.569829
40	160	-0.019295	0.905931
40	162.5	-0.197491	0.221893
40	165	-0.117429	0.470517
40	167.5	-0.102396	0.529526
40	170	-0.238278	0.138704
40	172.5	-0.188314	0.244552
40	175	-0.166796	0.303627
40	177.5	-0.120655	0.458327
40	180	-0.101765	0.532078
40	182.5	-0.168021	0.300037
40	185	-0.172831	0.286212
40	187.5	-0.269844	0.092196
40	190	-0.159907	0.324314
40	192.5	-0.21733	0.177949
40	195	-0.223069	0.166487
40	197.5	-0.15028	0.35466
40	200	-0.187716	0.24608
40	202.5	-0.157392	0.332079
40	205	0.050177	0.758478
40	207.5	-0.006126	0.970073
40	210	-0.035216	0.8292
40	212.5	-0.045715	0.779397
40	215	-0.088422	0.587432
40	217.5	-0.222821	0.166972
40	220	-0.305644	0.055118
40	222.5	-0.365904	0.020235
40	225	-0.334542	0.034862
40	227.5	-0.241428	0.133405
40	230	-0.184694	0.253904
40	232.5	-0.088665	0.586401
40	235	-0.040976	0.801779
40	237.5	-0.051348	0.753018
40	240	0.023306	0.886492
40	242.5	-0.116625	0.473582
40	245	-0.034437	0.832925
40	247.5	-0.140865	0.385947
40	250	-0.110202	0.498443
40	252.5	-0.052909	0.745755
40	255	0.03045	0.852036
40	257.5	0.10079	0.536035
40	260	0.020857	0.898353
40	262.5	-0.016542	0.919302
40	265	-0.032612	0.841661
40	267.5	-0.093252	0.567103
40	270	-0.012579	0.938592
40	272.5	0.186878	0.248234
40	275	0.078878	0.628523
40	277.5	0.010903	0.946762
40	280	0.013919	0.932069
40	282.5	0.193811	0.230799
40	285	0.135668	0.403887
40	287.5	0.236358	0.142007
40	290	0.251166	0.117977
40	292.5	0.215653	0.181403
40	295	0.099555	0.541068
40	297.5	0.178023	0.271759
40	300	0.218531	0.175505
40	302.5	0.243232	0.13044
40	305	0.224166	0.164359
40	307.5	0.05138	0.752868
40	310	0.087634	0.590779
40	312.5	0.132309	0.415733
40	315	0.134448	0.408165
40	317.5	0.109024	0.503073
40	320	0.116478	0.474143
40	322.5	0.155287	0.338669
40	325	0.130003	0.423978
40	327.5	-0.000273	0.998665
40	330	0.008124	0.960321
40	332.5	0.013234	0.935401
40	335	0.030104	0.853699
40	337.5	0.113553	0.485389
40	340	0.007558	0.963084
40	342.5	0.187077	0.247721
40	345	0.133558	0.411305
40	347.5	0.1513	0.351368
40	350	0.229145	0.154942
40	352.5	0.224501	0.163712
40	355	0.201957	0.211406
40	357.5	0.129118	0.427165
37.5	0	-0.022266	0.891523
37.5	2.5	-0.118632	0.465949
37.5	5	-0.079979	0.623726
37.5	7.5	-0.11135	0.493951
37.5	10	-0.149653	0.356696
37.5	12.5	-0.212776	0.187438
37.5	15	-0.109092	0.502803
37.5	17.5	-0.078272	0.631175
37.5	20	-0.139245	0.391488
37.5	22.5	-0.08999	0.580798
37.5	25	0.05156	0.752028
37.5	27.5	0.124474	0.444117
37.5	30	0.061094	0.70804
37.5	32.5	-0.071663	0.660348
37.5	35	0.174221	0.282295
37.5	37.5	0.266372	0.096627
37.5	40	0.246655	0.124948
37.5	42.5	0.179378	0.268066
37.5	45	-0.01569	0.923447
37.5	47.5	0.141501	0.383783
37.5	50	-0.026287	0.872086
37.5	52.5	-0.162369	0.316823
37.5	55	-0.142075	0.381837
37.5	57.5	-0.181261	0.262991
37.5	60	0.08815	0.588586
37.5	62.5	0.045389	0.78093
37.5	65	-0.025668	0.875072
37.5	67.5	-0.095523	0.557657
37.5	70	-0.17075	0.292143
37.5	72.5	-0.058844	0.718344
37.5	75	-0.143912	0.375649
37.5	77.5	0.113814	0.484382
37.5	80	0.015572	0.92402
37.5	82.5	-0.07454	0.647585
37.5	85	-0.063184	0.698516
37.5	87.5	-0.287363	0.072185
37.5	90	-0.247435	0.123721
37.5	92.5	-0.145462	0.370472
37.5	95	-0.240435	0.13506
37.5	97.5	-0.26729	0.095439
37.5	100	-0.229188	0.154863
37.5	102.5	-0.208469	0.196738
37.5	105	0.077102	0.6363
37.5	107.5	0.183375	0.257371
37.5	110	-0.011731	0.942726
37.5	112.5	0.016959	0.917278
37.5	115	0.133529	0.411406
37.5	117.5	0.095073	0.559523
37.5	120	0.094842	0.56048
37.5	122.5	0.146791	0.366072
37.5	125	0.169082	0.296953
37.5	127.5	0.242974	0.130861
37.5	130	0.137702	0.396808
37.5	132.5	-0.1168	0.472914
37.5	135	-0.136676	0.400371
37.5	137.5	-0.0563	0.730054
37.5	140	-0.068884	0.67277
37.5	142.5	-0.133941	0.409952
37.5	145	-0.086238	0.59673
37.5	147.5	0.025079	0.877919
37.5	150	-0.162833	0.315421
37.5	152.5	-0.209241	0.195048
37.5	155	-0.054485	0.738443
37.5	157.5	0.007793	0.961938
37.5	160	-0.215854	0.180986
37.5	162.5	-0.232521	0.148785
37.5	165	-0.143929	0.375591
37.5	167.5	-0.104702	0.520246
37.5	170	-0.24819	0.122543
37.5	172.5	-0.174185	0.282394
37.5	175	-0.023446	0.885814
37.5	177.5	0.051885	0.750519
37.5	180	-0.083282	0.609414
37.5	182.5	-0.068991	0.672293
37.5	185	0.008433	0.958813
37.5	187.5	-0.213681	0.185524
37.5	190	-0.195254	0.227277
37.5	192.5	-0.120661	0.458304
37.5	195	-0.199717	0.216622
37.5	197.5	-0.259763	0.105509
37.5	200	-0.115801	0.476736
37.5	202.5	0.061797	0.704832
37.5	205	0.112183	0.490703
37.5	207.5	0.008078	0.960546
37.5	210	-0.143112	0.378335
37.5	212.5	-0.139509	0.390583
37.5	215	-0.224675	0.163376
37.5	217.5	-0.270393	0.091511
37.5	220	-0.313252	0.049044
37.5	222.5	-0.24629	0.125525
37.5	225	-0.309294	0.052133
37.5	227.5	-0.231783	0.150116
37.5	230	-0.191558	0.236371
37.5	232.5	-0.152368	0.347936
37.5	235	-0.057683	0.723677
37.5	237.5	-0.122665	0.450816
37.5	240	-0.094276	0.562833
37.5	242.5	-0.001763	0.991386
37.5	245	0.012909	0.936988
37.5	247.5	-0.108491	0.505176
37.5	250	-0.055727	0.732699
37.5	252.5	-0.040647	0.803339
37.5	255	-0.111687	0.492637
37.5	257.5	0.130071	0.423732
37.5	260	0.19022	0.239723
37.5	262.5	0.135184	0.40558
37.5	265	0.193091	0.232571
37.5	267.5	0.113466	0.485727
37.5	270	0.045288	0.781404
37.5	272.5	0.066876	0.681801
37.5	275	0.012304	0.939935
37.5	277.5	0.064843	0.690988
37.5	280	0.165871	0.306353
37.5	282.5	0.253106	0.115071
37.5	285	0.211706	0.189718
37.5	287.5	0.218824	0.174913
37.5	290	0.112148	0.490842
37.5	292.5	0.03676	0.821829
37.5	295	0.070531	0.665401
37.5	297.5	-0.076342	0.63964
37.5	300	0.111771	0.492308
37.5	302.5	0.07405	0.649752
37.5	305	0.036704	0.822095
37.5	307.5	-0.004795	0.976576
37.5	310	0.059998	0.713054
37.5	312.5	0.136501	0.400978
37.5	315	0.140208	0.388188
37.5	317.5	-0.104176	0.522354
37.5	320	0.122708	0.450656
37.5	322.5	0.206461	0.201181
37.5	325	-0.083092	0.610235
37.5	327.5	0.036257	0.82423
37.5	330	0.064528	0.692415
37.5	332.5	0.007192	0.964869
37.5	335	0.100444	0.537446
37.5	337.5	0.131865	0.417311
37.5	340	0.011251	0.945066
37.5	342.5	0.055422	0.73411
37.5	345	0.019771	0.903618
37.5	347.5	0.113375	0.486079
37.5	350	0.016895	0.917589
37.5	352.5	0.09757	0.549204
37.5	355	0.107368	0.509616
37.5	357.5	0.070702	0.664636
35	0	0.002456	0.987999
35	2.5	-0.132288	0.415806
35	5	-0.242472	0.131684
35	7.5	-0.269621	0.092476
35	10	-0.230295	0.152825
35	12.5	-0.167535	0.301459
35	15	-0.097484	0.54956
35	17.5	-0.201396	0.212703
35	20	-0.21903	0.174496
35	22.5	-0.189354	0.241909
35	25	-0.069406	0.670431
35	27.5	0.125024	0.442088
35	30	0.089142	0.584382
35	32.5	0.060763	0.709552
35	35	0.074232	0.648946
35	37.5	0.112796	0.488321
35	40	0.078895	0.628448
35	42.5	0.301683	0.058511
35	45	0.178021	0.271765
35	47.5	-0.095429	0.558045
35	50	-0.034736	0.831491
35	52.5	-0.134753	0.407095
35	55	-0.200636	0.214472
35	57.5	-0.046588	0.775291
35	60	0.019572	0.904585
35	62.5	0.047426	0.771357
35	65	0.016592	0.919059
35	67.5	0.02825	0.862621
35	70	-0.160769	0.321677
35	72.5	-0.178375	0.270795
35	75	-0.22239	0.167814
35	77.5	-0.284727	0.074956
35	80	-0.31537	0.047453
35	82.5	-0.291585	0.067916
35	85	-0.195316	0.227128
35	87.5	-0.328913	0.038236
35	90	-0.260122	0.105011
35	92.5	-0.297442	0.062326
35	95	-0.016837	0.917868
35	97.5	-0.242933	0.130929
35	100	-0.339896	0.031883
35	102.5	-0.215577	0.181561
35	105	-0.183739	0.256412
35	107.5	0.105546	0.51687
35	110	0.153914	0.34301
35	112.5	0.084029	0.606197
35	115	0.001964	0.990404
35	117.5	-0.045415	0.780811
35	120	0.027333	0.86704
35	122.5	0.233226	0.147523
35	125	0.179717	0.26715
35	127.5	0.12139	0.455571
35	130	0.08612	0.597234
35	132.5	0.138096	0.395447
35	135	-0.027506	0.866208
35	137.5	0.237438	0.140142
35	140	0.108087	0.506771
35	142.5	-0.077995	0.632385
35	145	-0.177244	0.273895
35	147.5	-0.178244	0.271155
35	150	-0.066834	0.681991
35	152.5	-0.148345	0.360962
35	155	-0.080713	0.620532
35	157.5	-0.118848	0.465133
35	160	-0.248548	0.121986
35	162.5	-0.258525	0.10724
35	165	-0.062486	0.701691
[truncated: 6,041 more rows]

## Sheet: fig3c
latitude	longitude	r-value	p-value
90	0	-0.215147	0.182453
87.5	0	-0.338916	0.032412
87.5	55	-0.2093	0.194918
87.5	110	-0.093466	0.566208
87.5	165	-0.015485	0.924444
87.5	220	0.002924	0.985715
87.5	275	-0.198067	0.220522
87.5	330	-0.330353	0.037349
85	0	-0.422774	0.006572
85	27.5	-0.34727	0.028127
85	55	-0.29391	0.065651
85	82.5	-0.145852	0.369178
85	110	0.014061	0.931375
85	137.5	-0.123357	0.448246
85	165	0.050876	0.755216
85	192.5	0.128082	0.430916
85	220	0.130826	0.421024
85	247.5	0.06072	0.70975
85	275	-0.041163	0.800897
85	302.5	-0.146837	0.365919
85	330	-0.278995	0.081269
85	357.5	-0.453134	0.003322
82.5	0	-0.272785	0.088567
82.5	17.5	-0.148179	0.361506
82.5	35	-0.392166	0.012322
82.5	52.5	-0.403119	0.009904
82.5	70	-0.229559	0.154177
82.5	87.5	-0.138267	0.394855
82.5	105	-0.063348	0.697768
82.5	122.5	0.05883	0.718408
82.5	140	-0.139763	0.389712
82.5	157.5	-0.052998	0.745342
82.5	175	0.135054	0.406037
82.5	192.5	0.111438	0.493605
82.5	210	0.368867	0.01917
82.5	227.5	0.32304	0.042035
82.5	245	0.277156	0.083379
82.5	262.5	0.170493	0.292879
82.5	280	0.343178	0.030164
82.5	297.5	0.178443	0.270611
82.5	315	0.070438	0.665816
82.5	332.5	-0.156347	0.335341
82.5	350	-0.183511	0.257011
80	0	0.069511	0.669962
80	12.5	0.112116	0.490966
80	25	-0.099664	0.540624
80	37.5	-0.171291	0.290593
80	50	-0.090068	0.580468
80	62.5	-0.066038	0.68558
80	75	0.020984	0.897736
80	87.5	-0.139513	0.390567
80	100	-0.2476	0.123463
80	112.5	0.028752	0.860202
80	125	-0.11724	0.471238
80	137.5	-0.018694	0.908849
80	150	0.108997	0.50318
80	162.5	0.265448	0.097833
80	175	0.347493	0.028019
80	187.5	0.171679	0.289485
80	200	0.154628	0.340747
80	212.5	0.260631	0.104308
80	225	0.386227	0.013831
80	237.5	0.403959	0.009736
80	250	0.347648	0.027944
80	262.5	0.231807	0.150072
80	275	0.460369	0.002798
80	287.5	0.385646	0.013987
80	300	0.244947	0.127666
80	312.5	0.253824	0.11401
80	325	0.12933	0.4264
80	337.5	-0.167929	0.300306
80	350	-0.146954	0.365532
77.5	0	0.006019	0.970598
77.5	10	0.151544	0.35058
77.5	20	0.133389	0.411902
77.5	30	0.034829	0.831047
77.5	40	0.104136	0.522516
77.5	50	-0.013294	0.935113
77.5	60	0.029951	0.854438
77.5	70	-0.050223	0.758267
77.5	80	0.023997	0.88315
77.5	90	-0.20001	0.215935
77.5	100	-0.20066	0.214416
77.5	110	0.082367	0.613363
77.5	120	0.27335	0.087883
77.5	130	0.142311	0.381038
77.5	140	0.106424	0.513369
77.5	150	0.305159	0.055525
77.5	160	0.314895	0.047806
77.5	170	0.151293	0.35139
77.5	180	0.173308	0.284865
77.5	190	-0.074199	0.649091
77.5	200	-0.036183	0.82458
77.5	210	0.176308	0.276478
77.5	220	0.320189	0.043987
77.5	230	0.322091	0.042677
77.5	240	0.285698	0.073926
77.5	250	0.319285	0.044621
77.5	260	0.272466	0.088956
77.5	270	0.257089	0.109275
77.5	280	0.288653	0.070859
77.5	290	0.204991	0.20448
77.5	300	0.209724	0.193994
77.5	310	0.053703	0.742071
77.5	320	0.10154	0.532992
77.5	330	0.069707	0.669085
77.5	340	-0.179048	0.268962
77.5	350	-0.183969	0.255807
75	0	0.072187	0.658019
75	7.5	0.123519	0.447645
75	15	0.183693	0.256534
75	22.5	0.080502	0.621451
75	30	0.006592	0.967799
75	37.5	0.030638	0.851133
75	45	0.250672	0.118726
75	52.5	0.1308	0.421118
75	60	0.117083	0.471835
75	67.5	-0.014259	0.930411
75	75	0.037841	0.816675
75	82.5	0.101927	0.531422
75	90	-0.062608	0.701135
75	97.5	-0.028339	0.862195
75	105	0.158267	0.329364
75	112.5	0.126985	0.434907
75	120	0.271963	0.089571
75	127.5	0.20388	0.206996
75	135	0.232743	0.148388
75	142.5	0.275854	0.084899
75	150	0.301268	0.058876
75	157.5	0.318329	0.0453
75	165	0.191301	0.237012
75	172.5	0.210715	0.191849
75	180	0.12537	0.440816
75	187.5	-0.073669	0.65144
75	195	-0.110541	0.497112
75	202.5	0.151611	0.350366
75	210	0.261604	0.102974
75	217.5	0.255469	0.111605
75	225	0.179556	0.267586
75	232.5	0.353281	0.025342
75	240	0.337876	0.032981
75	247.5	0.202475	0.210212
75	255	0.357977	0.023329
75	262.5	0.36399	0.020948
75	270	0.26696	0.095865
75	277.5	0.316568	0.046571
75	285	0.305645	0.055118
75	292.5	0.209602	0.194261
75	300	0.133509	0.411476
75	307.5	0.159111	0.32676
75	315	0.014141	0.930985
75	322.5	-0.004955	0.975793
75	330	0.022376	0.890992
75	337.5	-0.056241	0.730326
75	345	-0.036307	0.82399
75	352.5	0.071626	0.660515
72.5	0	0.134374	0.408428
72.5	7.5	0.122547	0.451254
72.5	15	0.035367	0.828478
72.5	22.5	0.056784	0.72782
72.5	30	0.113157	0.486923
72.5	37.5	0.035383	0.828402
72.5	45	0.175054	0.279963
72.5	52.5	0.209916	0.193578
72.5	60	0.054663	0.737619
72.5	67.5	-0.117309	0.470973
72.5	75	-0.024684	0.87983
72.5	82.5	0.096821	0.552292
72.5	90	0.215025	0.182708
72.5	97.5	0.0975	0.549493
72.5	105	0.184893	0.253384
72.5	112.5	0.278285	0.082079
72.5	120	0.301788	0.058419
72.5	127.5	0.306855	0.054113
72.5	135	0.360487	0.02231
72.5	142.5	0.275398	0.085437
72.5	150	0.372802	0.017829
72.5	157.5	0.384493	0.014301
72.5	165	0.194299	0.229605
72.5	172.5	0.194584	0.228908
72.5	180	0.052256	0.748788
72.5	187.5	0.019896	0.903013
72.5	195	0.032622	0.841612
72.5	202.5	0.15027	0.354693
72.5	210	0.212854	0.187273
72.5	217.5	0.224514	0.163686
72.5	225	0.197161	0.222681
72.5	232.5	0.153885	0.343102
72.5	240	0.176492	0.275969
72.5	247.5	0.326323	0.039875
72.5	255	0.281629	0.078318
72.5	262.5	0.274247	0.086805
72.5	270	0.194581	0.228915
72.5	277.5	0.376363	0.016684
72.5	285	0.152182	0.348534
72.5	292.5	0.09301	0.568113
72.5	300	0.049673	0.760833
72.5	307.5	-0.000631	0.996917
72.5	315	-0.026208	0.872466
72.5	322.5	-0.237695	0.1397
72.5	330	-0.007283	0.964425
72.5	337.5	0.000533	0.997393
72.5	345	-0.148832	0.359369
72.5	352.5	0.07188	0.659383
70	0	0.142436	0.380617
70	5	0.155489	0.338033
70	10	0.240165	0.135511
70	15	0.243715	0.129654
70	20	0.279581	0.080606
70	25	0.17487	0.280478
70	30	0.116031	0.475852
70	35	0.110507	0.497246
70	40	0.161996	0.317949
70	45	0.144745	0.372861
70	50	0.322365	0.042491
70	55	0.332848	0.035851
70	60	0.203233	0.208473
70	65	0.032681	0.841329
70	70	0.040801	0.80261
70	75	0.042387	0.7951
70	80	0.146288	0.367734
70	85	0.112954	0.487708
70	90	0.174571	0.281314
70	95	0.09535	0.558372
70	100	0.120504	0.458893
70	105	0.174389	0.281824
70	110	0.110415	0.497608
70	115	0.179241	0.268439
70	120	0.276629	0.083992
70	125	0.321631	0.042991
70	130	0.172008	0.288549
70	135	0.181319	0.262838
70	140	0.233789	0.14652
70	145	0.330208	0.037437
70	150	0.318577	0.045123
70	155	0.321574	0.04303
70	160	0.369319	0.019012
70	165	0.269329	0.092843
70	170	0.278693	0.081613
70	175	0.231887	0.149928
70	180	0.162489	0.316461
70	185	0.338191	0.032808
70	190	0.144781	0.372743
70	195	-0.060815	0.709316
70	200	-0.054864	0.736687
70	205	0.024868	0.878937
70	210	0.134183	0.409099
70	215	0.134559	0.407775
70	220	0.149311	0.357808
70	225	0.061042	0.708278
70	230	0.052075	0.749634
70	235	0.023731	0.884437
70	240	0.133446	0.411702
70	245	0.289789	0.069707
70	250	0.253154	0.115
70	255	0.269055	0.09319
70	260	0.204992	0.204477
70	265	0.310769	0.050964
70	270	0.366163	0.02014
70	275	0.366605	0.019978
70	280	0.255605	0.111408
70	285	0.078481	0.630257
70	290	0.117612	0.46982
70	295	0.13511	0.405842
70	300	0.072717	0.655662
70	305	0.128066	0.430975
70	310	-0.140439	0.387398
70	315	0.005078	0.975189
70	320	-0.146318	0.367634
70	325	-0.14452	0.373614
70	330	-0.052188	0.749108
70	335	0.19127	0.237091
70	340	0.105103	0.518641
70	345	0.171572	0.28979
70	350	0.037892	0.816432
70	355	0.039513	0.808722
67.5	0	0.393298	0.012051
67.5	5	0.320243	0.04395
67.5	10	0.188972	0.242877
67.5	15	0.301569	0.058611
67.5	20	0.071031	0.663166
67.5	25	0.206431	0.201249
67.5	30	0.271807	0.089761
67.5	35	0.277482	0.083002
67.5	40	0.2575	0.108689
67.5	45	0.257314	0.108954
67.5	50	0.199677	0.216716
67.5	55	0.337332	0.033283
67.5	60	0.325885	0.040158
67.5	65	0.163361	0.313835
67.5	70	0.140467	0.387303
67.5	75	0.079841	0.624326
67.5	80	0.050455	0.75718
67.5	85	-0.022106	0.892299
67.5	90	0.130299	0.422913
67.5	95	0.071164	0.662572
67.5	100	0.048509	0.766278
67.5	105	0.138346	0.394584
67.5	110	0.201816	0.211731
67.5	115	0.237403	0.140202
67.5	120	0.257605	0.108541
67.5	125	0.286656	0.072921
67.5	130	0.183032	0.258278
67.5	135	0.206598	0.200876
67.5	140	0.253919	0.113869
67.5	145	0.370979	0.01844
67.5	150	0.362801	0.021402
67.5	155	0.2616	0.10298
67.5	160	0.201184	0.213196
67.5	165	0.165177	0.30841
67.5	170	0.210094	0.193192
67.5	175	0.21251	0.188004
67.5	180	0.344184	0.029652
67.5	185	0.297989	0.061822
67.5	190	0.196853	0.22342
67.5	195	-0.000486	0.997623
67.5	200	0.007507	0.963329
67.5	205	-0.025642	0.8752
67.5	210	0.002813	0.986258
67.5	215	-0.176202	0.276774
67.5	220	-0.215332	0.182069
67.5	225	-0.200261	0.215347
67.5	230	-0.22659	0.159724
67.5	235	-0.081244	0.618227
67.5	240	0.162168	0.31743
67.5	245	0.265943	0.097184
67.5	250	0.324073	0.041346
67.5	255	0.274213	0.086846
67.5	260	0.289849	0.069646
67.5	265	0.338978	0.032378
67.5	270	0.356464	0.023963
67.5	275	0.262391	0.101906
67.5	280	0.162051	0.317783
67.5	285	0.239328	0.13692
67.5	290	0.110775	0.496196
67.5	295	0.141728	0.383014
67.5	300	0.092648	0.569628
67.5	305	0.074015	0.649907
67.5	310	-0.048827	0.764791
67.5	315	0.114699	0.480966
67.5	320	0.047777	0.76971
67.5	325	-0.110605	0.496861
67.5	330	0.07004	0.667595
67.5	335	0.300797	0.059292
67.5	340	0.277083	0.083465
67.5	345	0.331626	0.036578
67.5	350	0.320702	0.043631
67.5	355	0.319609	0.044393
65	0	0.603782	3.7e-05
65	5	0.504295	0.000907
65	10	0.267733	0.094871
65	15	0.114737	0.48082
65	20	0.10454	0.520894
65	25	0.029088	0.858587
65	30	0.175885	0.277652
65	35	0.275924	0.084817
65	40	0.299562	0.060395
65	45	0.119875	0.461256
65	50	0.070196	0.666894
65	55	0.196464	0.224354
65	60	0.39979	0.010592
65	65	0.299766	0.060212
65	70	0.227141	0.158683
65	75	0.215149	0.182451
65	80	0.047005	0.773334
65	85	0.026314	0.871956
65	90	0.053495	0.743033
65	95	0.123697	0.446985
65	100	0.062288	0.702593
65	105	0.116975	0.472246
65	110	0.198586	0.219288
65	115	0.258214	0.107678
65	120	0.254906	0.112423
65	125	0.288643	0.070869
65	130	0.308353	0.05289
65	135	0.230649	0.152176
65	140	0.118623	0.465985
65	145	0.188812	0.243285
65	150	0.29458	0.06501
65	155	0.186135	0.250155
65	160	0.27144	0.090214
65	165	0.126119	0.43807
65	170	0.335332	0.034409
65	175	0.25042	0.11911
65	180	0.217257	0.178098
65	185	0.40112	0.010312
65	190	0.296812	0.062909
65	195	0.145602	0.370008
65	200	0.176471	0.276028
65	205	0.120146	0.460238
65	210	-0.159419	0.325811
65	215	-0.215722	0.18126
65	220	-0.539157	0.000331
65	225	-0.227797	0.157452
65	230	-0.210105	0.193167
65	235	-0.147091	0.365079
65	240	0.10472	0.520174
65	245	0.097848	0.548061
65	250	0.166153	0.305521
65	255	0.197707	0.221378
65	260	0.191598	0.236271
65	265	0.35808	0.023287
65	270	0.377518	0.016326
65	275	0.46071	0.002775
65	280	0.28507	0.074591
65	285	0.231022	0.151496
65	290	0.172964	0.285835
65	295	0.193157	0.232408
65	300	0.073501	0.652181
65	305	0.121582	0.454854
65	310	0.066072	0.685427
65	315	0.269005	0.093252
65	320	0.158441	0.328826
65	325	0.187326	0.247083
65	330	0.511936	0.000734
65	335	0.475692	0.00192
65	340	0.448634	0.00369
65	345	0.388385	0.013266
65	350	0.393585	0.011983
65	355	0.405063	0.00952
62.5	0	0.570747	0.00012
62.5	5	0.411785	0.008289
62.5	10	0.021123	0.897062
62.5	15	-0.008171	0.960091
62.5	20	-0.062061	0.703627
62.5	25	0.10853	0.505022
62.5	30	0.201856	0.211638
62.5	35	0.258063	0.107891
62.5	40	0.240388	0.135138
62.5	45	0.248467	0.122113
62.5	50	0.153588	0.344045
62.5	55	0.273228	0.08803
62.5	60	0.313728	0.048683
62.5	65	0.404834	0.009564
62.5	70	0.290743	0.068751
62.5	75	0.141198	0.384811
62.5	80	0.198284	0.220004
62.5	85	0.129234	0.426745
62.5	90	0.050095	0.758864
62.5	95	-0.022121	0.892227
62.5	100	-0.01129	0.944874
62.5	105	0.22264	0.167325
62.5	110	0.29217	0.067341
62.5	115	0.38717	0.013582
62.5	120	0.257737	0.108353
62.5	125	0.25289	0.115392
62.5	130	0.160988	0.32101
62.5	135	0.129487	0.425835
62.5	140	0.148098	0.36177
62.5	145	0.25181	0.117006
62.5	150	0.23467	0.144961
62.5	155	0.066057	0.685495
62.5	160	0.122188	0.452592
62.5	165	0.057442	0.724791
62.5	170	0.163704	0.312804
62.5	175	0.173764	0.283577
62.5	180	0.273218	0.088043
62.5	185	0.31439	0.048184
62.5	190	0.41995	0.006981
62.5	195	0.279075	0.081178
62.5	200	0.312561	0.049573
62.5	205	0.037238	0.819547
62.5	210	-0.08387	0.606881
62.5	215	-0.196482	0.22431
62.5	220	-0.288268	0.071253
62.5	225	-0.180497	0.265045
62.5	230	-0.103255	0.526058
62.5	235	0.005201	0.974592
62.5	240	0.204912	0.204658
62.5	245	0.107999	0.507118
62.5	250	0.016198	0.920978
62.5	255	0.080652	0.620798
62.5	260	0.245427	0.126898
62.5	265	0.394277	0.01182
62.5	270	0.296748	0.062968
62.5	275	0.219196	0.174163
62.5	280	0.311756	0.050194
62.5	285	0.402715	0.009985
62.5	290	0.338276	0.032762
62.5	295	0.114093	0.483304
62.5	300	0.134107	0.409368
62.5	305	0.268248	0.094212
62.5	310	0.22635	0.160178
62.5	315	0.29824	0.061593
62.5	320	0.077027	0.636628
62.5	325	0.300847	0.059247
62.5	330	0.49407	0.001195
62.5	335	0.485388	0.0015
62.5	340	0.485745	0.001486
62.5	345	0.49319	0.001223
62.5	350	0.355786	0.024251
62.5	355	0.423593	0.006457
60	0	0.381005	0.015285
60	2.5	0.319524	0.044453
60	5	0.240552	0.134864
60	7.5	0.246716	0.124852
60	10	0.050169	0.758519
60	12.5	-0.023136	0.887316
60	15	0.067106	0.680762
60	17.5	0.158306	0.329243
60	20	0.221165	0.170228
60	22.5	0.10256	0.528864
60	25	0.20224	0.210753
60	27.5	0.177941	0.271982
60	30	0.22668	0.159553
60	32.5	0.19802	0.220632
60	35	0.16959	0.295482
60	37.5	0.20629	0.201564
60	40	0.26552	0.097738
60	42.5	0.304855	0.055781
60	45	0.413655	0.007972
60	47.5	0.362217	0.021628
60	50	0.219355	0.173843
60	52.5	0.122516	0.451369
60	55	0.089898	0.581185
60	57.5	0.232349	0.149095
60	60	0.384202	0.014381
60	62.5	0.445013	0.004011
60	65	0.394282	0.011819
60	67.5	0.381211	0.015225
60	70	0.327064	0.0394
60	72.5	0.146068	0.368462
60	75	0.084214	0.605405
60	77.5	0.062204	0.702974
60	80	0.119455	0.46284
60	82.5	0.212932	0.187108
60	85	0.134821	0.406856
60	87.5	0.02909	0.858579
60	90	-0.036254	0.82424
60	92.5	-0.052874	0.745917
60	95	0.053386	0.74354
60	97.5	0.083695	0.607637
60	100	0.133134	0.412803
60	102.5	0.151086	0.352055
60	105	0.165069	0.308731
60	107.5	0.335787	0.03415
60	110	0.362751	0.021422
60	112.5	0.35849	0.023118
60	115	0.391898	0.012387
60	117.5	0.402861	0.009955
60	120	0.415359	0.007693
60	122.5	0.408248	0.008919
60	125	0.353523	0.025235
60	127.5	0.316022	0.046972
60	130	0.348179	0.02769
60	132.5	0.343737	0.029878
60	135	0.1623	0.317031
60	137.5	0.142193	0.381437
60	140	0.038123	0.815335
60	142.5	0.111923	0.491716
60	145	0.082013	0.614894
60	147.5	0.051242	0.753511
60	150	0.101973	0.531236
60	152.5	0.164134	0.31152
60	155	0.042396	0.795055
60	157.5	-0.128109	0.430817
60	160	-0.197361	0.222203
60	162.5	-0.13445	0.408161
60	165	0.099533	0.541161
60	167.5	0.177172	0.274094
60	170	0.247575	0.123501
60	172.5	0.313782	0.048642
60	175	0.300233	0.059794
60	177.5	0.376559	0.016623
60	180	0.373571	0.017576
60	182.5	0.40048	0.010446
60	185	0.349414	0.027106
60	187.5	0.262032	0.102392
60	190	0.258662	0.107047
60	192.5	0.275869	0.084882
60	195	0.230772	0.151952
60	197.5	0.182786	0.258929
60	200	0.255084	0.112165
60	202.5	0.049572	0.761308
60	205	0.035145	0.829539
60	207.5	-0.049966	0.759463
60	210	-0.060083	0.712662
60	212.5	-0.186355	0.249584
60	215	-0.111851	0.491995
60	217.5	-0.072767	0.655438
60	220	-0.097565	0.549228
60	222.5	-0.05843	0.720245
60	225	-0.071769	0.659879
60	227.5	-0.192745	0.233425
60	230	-0.272753	0.088606
60	232.5	-0.123528	0.447612
60	235	-0.076731	0.637931
60	237.5	0.118955	0.46473
60	240	0.163283	0.314069
60	242.5	0.183792	0.256271
60	245	0.135905	0.403057
60	247.5	0.096794	0.5524
60	250	0.013709	0.933091
60	252.5	0.027917	0.864226
60	255	0.007042	0.965602
60	257.5	0.027605	0.86573
60	260	0.080477	0.621558
60	262.5	0.235312	0.143833
60	265	0.268334	0.094103
60	267.5	0.211468	0.190229
60	270	0.259862	0.105371
60	272.5	0.145407	0.370658
60	275	0.120932	0.457285
60	277.5	0.213451	0.186009
60	280	0.260522	0.104458
60	282.5	0.326415	0.039816
60	285	0.323507	0.041723
60	287.5	0.335837	0.034121
60	290	0.343647	0.029924
60	292.5	0.324697	0.040934
60	295	0.315612	0.047274
60	297.5	0.235393	0.143691
60	300	0.25398	0.11378
60	302.5	0.313065	0.049187
60	305	0.240036	0.135728
60	307.5	0.235447	0.143596
60	310	0.227398	0.158199
60	312.5	0.099904	0.539647
60	315	0.121893	0.453693
60	317.5	0.157128	0.332902
60	320	0.073538	0.652019
60	322.5	0.146975	0.365462
60	325	0.130839	0.420977
60	327.5	0.177114	0.274254
60	330	0.30171	0.058488
60	332.5	0.404379	0.009654
60	335	0.46738	0.00236
60	337.5	0.465665	0.002461
60	340	0.464047	0.00256
60	342.5	0.492492	0.001246
60	345	0.402235	0.010082
60	347.5	0.331532	0.036635
60	350	0.384471	0.014307
60	352.5	0.391929	0.012379
60	355	0.518385	0.000611
60	357.5	0.458019	0.002959
57.5	0	0.28301	0.076806
57.5	2.5	0.25696	0.109459
57.5	5	0.179823	0.266863
57.5	7.5	0.158154	0.329716
57.5	10	0.078009	0.632325
57.5	12.5	0.096717	0.552719
57.5	15	0.037811	0.816818
57.5	17.5	0.159467	0.325664
57.5	20	0.170014	0.294257
57.5	22.5	0.146845	0.365892
57.5	25	0.121585	0.454841
57.5	27.5	0.17117	0.290939
57.5	30	0.122243	0.452388
57.5	32.5	0.167416	0.301805
57.5	35	0.214412	0.18399
57.5	37.5	0.264706	0.098809
57.5	40	0.236584	0.141616
57.5	42.5	0.238673	0.138031
57.5	45	0.402643	0.01
57.5	47.5	0.363079	0.021296
57.5	50	0.308953	0.052407
57.5	52.5	0.243336	0.13027
57.5	55	0.247405	0.123769
57.5	57.5	0.165858	0.306394
57.5	60	0.215617	0.181477
57.5	62.5	0.24364	0.129776
57.5	65	0.251744	0.117106
57.5	67.5	0.186622	0.248895
57.5	70	0.185534	0.251714
57.5	72.5	0.258923	0.106681
57.5	75	0.24766	0.12337
57.5	77.5	0.231029	0.151484
57.5	80	0.246752	0.124796
57.5	82.5	0.203488	0.20789
57.5	85	0.151908	0.34941
57.5	87.5	0.098297	0.546217
57.5	90	0.04272	0.793525
57.5	92.5	0.04315	0.791494
57.5	95	0.101694	0.532367
57.5	97.5	0.173455	0.284448
57.5	100	0.188693	0.243588
57.5	102.5	0.140226	0.388126
57.5	105	0.039233	0.810054
57.5	107.5	0.020873	0.898275
57.5	110	0.137795	0.396485
57.5	112.5	0.299638	0.060327
57.5	115	0.3779	0.016209
57.5	117.5	0.428674	0.005783
57.5	120	0.463376	0.002602
57.5	122.5	0.495205	0.001159
57.5	125	0.452641	0.003361
57.5	127.5	0.321845	0.042845
57.5	130	0.327255	0.039279
57.5	132.5	0.240521	0.134915
57.5	135	0.306892	0.054083
57.5	137.5	0.11544	0.478118
57.5	140	-0.08506	0.601771
57.5	142.5	-0.135946	0.402914
57.5	145	-0.107913	0.507457
57.5	147.5	-0.097684	0.548738
57.5	150	-0.069071	0.671932
57.5	152.5	-0.205191	0.204028
57.5	155	-0.310781	0.050954
57.5	157.5	-0.136392	0.401359
57.5	160	-0.084837	0.602729
57.5	162.5	0.075374	0.643904
57.5	165	0.167117	0.302682
57.5	167.5	0.051445	0.752566
57.5	170	0.081872	0.615505
57.5	172.5	0.239926	0.135912
57.5	175	0.283329	0.076459
57.5	177.5	0.33816	0.032826
57.5	180	0.421735	0.00672
57.5	182.5	0.377416	0.016358
57.5	185	0.201753	0.211877
57.5	187.5	0.280786	0.079253
57.5	190	0.40565	0.009407
57.5	192.5	0.344966	0.029259
57.5	195	0.239474	0.136674
57.5	197.5	0.150445	0.354128
57.5	200	0.082825	0.611388
57.5	202.5	0.108888	0.503609
57.5	205	0.034126	0.834408
57.5	207.5	-0.020741	0.898914
57.5	210	0.003743	0.981711
57.5	212.5	-0.066084	0.685371
57.5	215	-0.112324	0.490155
57.5	217.5	-0.082751	0.611708
57.5	220	-0.101918	0.53146
57.5	222.5	-0.067588	0.678593
57.5	225	-0.006165	0.969882
57.5	227.5	-0.030809	0.850315
57.5	230	-0.12028	0.459733
57.5	232.5	-0.039982	0.806498
57.5	235	0.000999	0.995117
57.5	237.5	0.011678	0.942985
57.5	240	0.109619	0.500732
57.5	242.5	0.150022	0.355497
57.5	245	0.175808	0.277864
57.5	247.5	0.142544	0.380253
57.5	250	0.101978	0.531219
57.5	252.5	0.076779	0.637719
57.5	255	0.018595	0.90933
57.5	257.5	0.041129	0.801058
57.5	260	0.028024	0.863708
57.5	262.5	0.08558	0.599543
57.5	265	0.126711	0.435906
57.5	267.5	0.040344	0.804777
57.5	270	0.030078	0.853826
57.5	272.5	0.022099	0.892336
57.5	275	-0.019295	0.905929
57.5	277.5	0.028713	0.860392
57.5	280	0.08513	0.60147
57.5	282.5	0.117912	0.46868
57.5	285	0.148449	0.36062
57.5	287.5	0.065848	0.686437
57.5	290	0.093337	0.566747
57.5	292.5	0.17648	0.276002
57.5	295	0.277457	0.083031
57.5	297.5	0.162413	0.316688
57.5	300	0.208567	0.196523
57.5	302.5	0.263479	0.100442
57.5	305	0.241473	0.133332
57.5	307.5	0.236731	0.141361
57.5	310	0.251602	0.117319
57.5	312.5	0.255598	0.111418
57.5	315	0.15388	0.343118
57.5	317.5	0.20756	0.19874
57.5	320	0.195883	0.225756
57.5	322.5	0.151798	0.349766
57.5	325	0.167224	0.302369
57.5	327.5	0.139799	0.389587
57.5	330	0.175791	0.277913
57.5	332.5	0.211225	0.19075
57.5	335	0.247607	0.123451
57.5	337.5	0.340507	0.031557
57.5	340	0.424209	0.006372
57.5	342.5	0.53003	0.000436
57.5	345	0.422279	0.006642
57.5	347.5	0.43609	0.004909
57.5	350	0.396457	0.011321
57.5	352.5	0.360329	0.022372
57.5	355	0.334439	0.034922
57.5	357.5	0.372361	0.017975
55	0	0.452814	0.003347
55	2.5	0.383627	0.01454
55	5	0.333346	0.035558
55	7.5	0.260006	0.105171
55	10	0.202289	0.210639
55	12.5	0.226465	0.15996
55	15	0.319237	0.044655
55	17.5	0.279629	0.080551
55	20	0.132176	0.416206
55	22.5	0.052794	0.746291
55	25	0.098769	0.544286
55	27.5	0.135435	0.404703
55	30	0.153231	0.345181
55	32.5	0.309519	0.051954
55	35	0.348735	0.027426
55	37.5	0.375962	0.01681
55	40	0.350889	0.026421
55	42.5	0.412903	0.008099
55	45	0.45317	0.003319
55	47.5	0.44733	0.003803
55	50	0.371409	0.018294
55	52.5	0.332235	0.036214
55	55	0.18476	0.253734
55	57.5	0.054119	0.740141
55	60	0.052311	0.748533
55	62.5	0.132207	0.416094
55	65	0.210889	0.191474
55	67.5	0.291595	0.067906
55	70	0.129469	0.425898
55	72.5	0.097689	0.548716
55	75	0.159984	0.324077
55	77.5	0.23856	0.138223
55	80	0.274288	0.086756
55	82.5	0.212743	0.18751
55	85	0.178917	0.26932
55	87.5	0.032983	0.839881
55	90	0.085885	0.598239
55	92.5	0.047583	0.770622
55	95	0.058907	0.718056
55	97.5	0.041552	0.799051
55	100	0.065945	0.686003
55	102.5	0.039342	0.809535
55	105	-0.022647	0.889681
55	107.5	0.072171	0.65809
55	110	0.109089	0.502814
55	112.5	0.414056	0.007906
55	115	0.514418	0.000684
55	117.5	0.381798	0.015056
55	120	0.378659	0.015979
55	122.5	0.365185	0.0205
55	125	0.319998	0.04412
55	127.5	0.227485	0.158037
55	130	0.179009	0.269069
55	132.5	0.330603	0.037196
55	135	0.097136	0.55099
55	137.5	0.071159	0.662594
55	140	-0.016009	0.921896
55	142.5	-0.074231	0.648953
55	145	-0.021192	0.896727
55	147.5	-0.035537	0.827665
55	150	-0.126929	0.435108
55	152.5	-0.181581	0.262136
55	155	-0.019702	0.903953
55	157.5	0.110228	0.498341
55	160	0.103883	0.523532
55	162.5	0.200808	0.214071
55	165	0.124024	0.445776
55	167.5	0.122846	0.450143
55	170	0.300617	0.059452
55	172.5	0.333984	0.035185
55	175	0.33562	0.034245
55	177.5	0.451254	0.003472
55	180	0.48246	0.001617
55	182.5	0.484545	0.001533
55	185	0.384047	0.014423
55	187.5	0.36256	0.021495
55	190	0.357672	0.023456
55	192.5	0.178869	0.269449
55	195	0.125386	0.440758
55	197.5	0.137888	0.396166
55	200	0.008237	0.959767
55	202.5	0.030529	0.851658
55	205	-0.053301	0.743936
55	207.5	-0.045174	0.781945
55	210	0.095609	0.557299
55	212.5	0.034093	0.834566
55	215	-0.021868	0.893454
55	217.5	-0.064589	0.692135
55	220	-0.091728	0.57348
55	222.5	-0.081279	0.618077
55	225	0.001346	0.993422
55	227.5	0.118571	0.46618
55	230	0.038865	0.811805
55	232.5	0.20059	0.214578
55	235	0.082466	0.612937
55	237.5	0.069307	0.670874
55	240	0.083814	0.607123
55	242.5	0.211579	0.18999
55	245	0.25678	0.109716
55	247.5	0.19818	0.220251
55	250	0.17565	0.278305
55	252.5	0.106541	0.512904
55	255	0.077061	0.63648
55	257.5	0.081373	0.617669
55	260	0.037841	0.816676
55	262.5	0.029915	0.854609
55	265	0.017035	0.916908
55	267.5	-0.030434	0.852117
55	270	-0.016953	0.917308
55	272.5	-0.011139	0.945612
55	275	0.081665	0.616401
55	277.5	0.193762	0.23092
55	280	0.175004	0.280103
55	282.5	0.138453	0.394215
55	285	0.115972	0.476077
55	287.5	0.036637	0.822414
55	290	0.016532	0.919353
55	292.5	0.105929	0.515341
55	295	0.157633	0.331332
55	297.5	0.226089	0.160674
55	300	0.275043	0.085858
55	302.5	0.339841	0.031913
55	305	0.264077	0.099644
55	307.5	0.229558	0.15418
55	310	0.239671	0.136342
55	312.5	0.272897	0.088432
55	315	0.199025	0.218251
55	317.5	0.227955	0.157156
55	320	0.318525	0.04516
55	322.5	0.256769	0.109732
55	325	0.236611	0.14157
55	327.5	0.141455	0.383941
55	330	0.049394	0.762139
55	332.5	0.024386	0.881267
55	335	0.039594	0.808338
55	337.5	0.087026	0.593368
55	340	0.207273	0.199376
55	342.5	0.24023	0.135403
55	345	0.45084	0.003505
55	347.5	0.471988	0.002107
55	350	0.38058	0.015409
55	352.5	0.452083	0.003405
55	355	0.317321	0.046024
55	357.5	0.39465	0.011734
52.5	0	0.360096	0.022466
52.5	2.5	0.288833	0.070675
52.5	5	0.296167	0.06351
52.5	7.5	0.299127	0.060787
52.5	10	0.307983	0.05319
52.5	12.5	0.361307	0.021985
52.5	15	0.356974	0.023748
52.5	17.5	0.34619	0.028653
52.5	20	0.224098	0.16449
52.5	22.5	0.105058	0.518822
52.5	25	0.182126	0.260682
52.5	27.5	0.145471	0.370444
52.5	30	0.127484	0.433089
52.5	32.5	0.133976	0.409828
52.5	35	0.2096	0.194265
52.5	37.5	0.332835	0.035858
52.5	40	0.373347	0.017649
52.5	42.5	0.396553	0.011299
52.5	45	0.335136	0.034521
52.5	47.5	0.206762	0.200512
52.5	50	0.135776	0.403508
52.5	52.5	0.070934	0.663599
52.5	55	-0.011746	0.942655
52.5	57.5	0.042549	0.794334
52.5	60	-0.084218	0.605386
52.5	62.5	-0.101998	0.531137
52.5	65	-0.023627	0.884938
52.5	67.5	0.031361	0.847661
52.5	70	-0.010108	0.950641
52.5	72.5	0.076865	0.637342
52.5	75	0.194766	0.228466
52.5	77.5	0.241371	0.133499
52.5	80	0.278927	0.081346
52.5	82.5	0.221114	0.170329
52.5	85	0.142415	0.380689
52.5	87.5	-0.034759	0.831383
52.5	90	-0.069656	0.669312
52.5	92.5	-0.166465	0.304602
52.5	95	-0.044121	0.786907
52.5	97.5	0.041369	0.799917
52.5	100	0.060402	0.711206
52.5	102.5	0.088417	0.587452
52.5	105	0.002293	0.988798
52.5	107.5	0.058989	0.717677
52.5	110	0.123492	0.447744
52.5	112.5	0.287282	0.072269
52.5	115	0.339733	0.031971
52.5	117.5	0.264628	0.098912
52.5	120	0.129591	0.425461
52.5	122.5	0.187435	0.246801
52.5	125	0.174747	0.28082
52.5	127.5	0.103297	0.525889
52.5	130	0.105278	0.517939
52.5	132.5	0.087745	0.590307
52.5	135	0.348964	0.027317
52.5	137.5	0.343818	0.029837
52.5	140	0.275404	0.08543
52.5	142.5	0.13262	0.414628
52.5	145	0.094492	0.561933
52.5	147.5	-0.09567	0.557047
52.5	150	-0.146163	0.368146
52.5	152.5	-0.220574	0.171404
52.5	155	0.040506	0.804012
52.5	157.5	0.177638	0.272814
52.5	160	0.192402	0.234273
52.5	162.5	0.117705	0.469469
52.5	165	-0.032575	0.84184
52.5	167.5	0.036266	0.824187
52.5	170	0.204852	0.204794
52.5	172.5	0.311821	0.050143
52.5	175	0.436834	0.004828
52.5	177.5	0.483782	0.001563
52.5	180	0.44431	0.004076
52.5	182.5	0.428819	0.005765
52.5	185	0.348741	0.027423
52.5	187.5	0.375558	0.016937
52.5	190	0.271669	0.089931
52.5	192.5	0.120571	0.458641
52.5	195	0.026472	0.871191
52.5	197.5	-0.077998	0.632375
52.5	200	-0.019838	0.903297
52.5	202.5	0.023918	0.88353
52.5	205	-0.041238	0.800541
52.5	207.5	0.003285	0.98395
52.5	210	-0.076514	0.638883
52.5	212.5	0.119969	0.460904
52.5	215	0.106416	0.513399
52.5	217.5	0.060155	0.712332
52.5	220	0.053996	0.740708
52.5	222.5	0.111954	0.491594
52.5	225	0.072451	0.656843
52.5	227.5	0.10807	0.50684
52.5	230	0.210283	0.192782
52.5	232.5	0.189459	0.241643
52.5	235	0.233036	0.147863
52.5	237.5	0.171123	0.291074
52.5	240	0.234164	0.145855
52.5	242.5	0.230166	0.153062
52.5	245	0.163244	0.314186
52.5	247.5	0.141224	0.384724
52.5	250	0.13108	0.420113
52.5	252.5	0.124793	0.442941
52.5	255	0.104451	0.521253
52.5	257.5	0.051936	0.750277
52.5	260	0.102312	0.529864
52.5	262.5	-0.005185	0.974667
52.5	265	-0.082383	0.613298
52.5	267.5	-0.069395	0.670479
52.5	270	-0.098112	0.546979
52.5	272.5	-0.015087	0.926383
52.5	275	0.093111	0.567692
52.5	277.5	0.212603	0.187806
52.5	280	0.228962	0.155281
52.5	282.5	0.239387	0.136821
52.5	285	0.281946	0.07797
52.5	287.5	0.277287	0.083228
52.5	290	0.222675	0.167257
52.5	292.5	0.231457	0.150706
52.5	295	0.265411	0.097881
52.5	297.5	0.244844	0.127831
52.5	300	0.329623	0.037796
52.5	302.5	0.454455	0.00322
52.5	305	0.268437	0.093972
52.5	307.5	0.103855	0.523644
52.5	310	0.117372	0.470733
52.5	312.5	0.152613	0.347153
52.5	315	0.093292	0.566933
52.5	317.5	0.175847	0.277757
52.5	320	0.227259	0.158462
52.5	322.5	0.253259	0.114845
52.5	325	0.246953	0.124479
52.5	327.5	0.200607	0.214539
52.5	330	0.13015	0.423448
52.5	332.5	0.093952	0.564183
52.5	335	0.088831	0.585697
52.5	337.5	0.146298	0.367699
52.5	340	0.301463	0.058704
52.5	342.5	0.309656	0.051844
52.5	345	0.391838	0.012402
52.5	347.5	0.416404	0.007525
52.5	350	0.36726	0.019741
52.5	352.5	0.448832	0.003673
52.5	355	0.422641	0.00659
52.5	357.5	0.441953	0.004302
50	0	0.390986	0.01261
50	2.5	0.258912	0.106696
50	5	0.181608	0.262065
50	7.5	0.297471	0.062299
50	10	0.370105	0.018739
50	12.5	0.414251	0.007874
50	15	0.331484	0.036664
50	17.5	0.33307	0.03572
50	20	0.255832	0.111079
50	22.5	0.175681	0.278217
50	25	0.10103	0.535062
50	27.5	0.075281	0.644311
50	30	0.037441	0.818584
50	32.5	0.071737	0.660022
50	35	0.178422	0.270669
50	37.5	0.230497	0.152455
50	40	0.329175	0.038073
50	42.5	0.245583	0.126649
50	45	0.0995	0.541294
50	47.5	0.084403	0.604593
50	50	0.116017	0.475907
50	52.5	0.070165	0.667033
50	55	0.105712	0.516206
50	57.5	0.033905	0.835469
50	60	-0.131544	0.418458
50	62.5	-0.158579	0.3284
50	65	-0.182503	0.25968
50	67.5	-0.135392	0.404854
50	70	0.022793	0.888976
50	72.5	0.048773	0.765045
50	75	0.058535	0.719764
50	77.5	0.057129	0.726232
50	80	0.018956	0.907573
50	82.5	0.146117	0.368299
50	85	0.087024	0.593378
50	87.5	0.025732	0.874763
50	90	-0.072933	0.654703
50	92.5	0.015455	0.924593
50	95	-0.056403	0.729579
50	97.5	0.019251	0.906142
50	100	0.015099	0.926325
50	102.5	0.019085	0.90695
50	105	0.060532	0.710608
50	107.5	-0.082782	0.611574
50	110	-0.059412	0.715736
50	112.5	0.135658	0.403923
50	115	0.159545	0.325423
50	117.5	0.167648	0.301129
50	120	0.138449	0.394227
50	122.5	0.186306	0.249711
50	125	0.150663	0.353423
50	127.5	0.154378	0.341539
50	130	0.25387	0.113941
50	132.5	0.223599	0.165456
50	135	0.2543	0.11331
50	137.5	0.325992	0.040089
50	140	0.359732	0.022612
50	142.5	0.14611	0.368322
50	145	0.173961	0.283025
50	147.5	0.165965	0.306075
50	150	-0.031221	0.848335
50	152.5	-0.027452	0.866465
50	155	0.078689	0.629353
50	157.5	0.121855	0.453833
50	160	0.053824	0.741508
50	162.5	0.087783	0.590144
50	165	0.045022	0.782661
50	167.5	0.025999	0.873474
50	170	0.090049	0.580547
50	172.5	0.135969	0.402834
50	175	0.203815	0.207145
50	177.5	0.333895	0.035237
50	180	0.448016	0.003743
50	182.5	0.389083	0.013087
50	185	0.169785	0.294917
50	187.5	0.175388	0.279034
50	190	0.142607	0.380039
50	192.5	0.124252	0.444935
50	195	0.062223	0.70289
50	197.5	-0.001006	0.995083
50	200	-0.00434	0.978798
50	202.5	0.097641	0.548913
50	205	-0.011712	0.942817
50	207.5	-0.012622	0.938384
50	210	-0.107087	0.510734
50	212.5	-0.208039	0.197683
50	215	-0.075579	0.643001
50	217.5	-0.001292	0.993686
50	220	0.044113	0.786947
50	222.5	-0.007478	0.963472
50	225	0.073545	0.651989
50	227.5	0.142408	0.380712
50	230	0.227235	0.158507
50	232.5	0.052815	0.746191
50	235	0.104634	0.52052
50	237.5	0.087255	0.592391
50	240	-0.154407	0.341447
50	242.5	0.125436	0.440576
50	245	0.274737	0.086221
50	247.5	0.055787	0.73242
50	250	0.072738	0.65557
50	252.5	0.197949	0.220801
50	255	0.178075	0.271617
50	257.5	0.175076	0.279904
50	260	-0.004311	0.978938
50	262.5	-0.056844	0.727542
50	265	-0.117441	0.470471
50	267.5	-0.055595	0.733308
50	270	-0.087664	0.59065
50	272.5	-0.053325	0.743822
50	275	0.053303	0.743925
50	277.5	0.247446	0.123704
50	280	0.203429	0.208026
50	282.5	0.251684	0.117196
50	285	0.197488	0.2219
50	287.5	0.22232	0.167952
50	290	0.245483	0.126809
50	292.5	0.162607	0.316103
50	295	0.101722	0.532255
50	297.5	0.280094	0.080027
50	300	0.302892	0.057458
50	302.5	0.324934	0.040778
50	305	0.198828	0.218717
50	307.5	0.137738	0.396684
50	310	0.093872	0.564517
50	312.5	0.118589	0.466115
50	315	0.045026	0.782643
50	317.5	0.110649	0.496688
50	320	0.224556	0.163606
50	322.5	0.282906	0.076919
50	325	0.128699	0.428678
50	327.5	0.075336	0.644069
50	330	0.03376	0.83616
50	332.5	-0.061142	0.707821
50	335	-0.000533	0.997397
50	337.5	0.088823	0.58573
50	340	0.253211	0.114916
50	342.5	0.343386	0.030057
50	345	0.565499	0.000143
50	347.5	0.496548	0.001118
50	350	0.427713	0.005906
50	352.5	0.363219	0.021242
50	355	0.388398	0.013262
50	357.5	0.453759	0.003274
47.5	0	0.317299	0.04604
47.5	2.5	0.186771	0.248509
47.5	5	0.144874	0.372432
47.5	7.5	0.171168	0.290944
47.5	10	0.224031	0.164619
47.5	12.5	0.22226	0.168069
47.5	15	0.258036	0.107929
47.5	17.5	0.236454	0.141841
47.5	20	0.151176	0.351767
47.5	22.5	0.142228	0.381318
47.5	25	0.14612	0.368289
47.5	27.5	0.093629	0.565529
47.5	30	-0.066863	0.681858
47.5	32.5	-0.057376	0.725091
47.5	35	0.029702	0.855635
47.5	37.5	0.129333	0.426391
47.5	40	0.198981	0.218354
47.5	42.5	0.131887	0.417234
47.5	45	-0.062984	0.699424
47.5	47.5	-0.043935	0.787785
47.5	50	0.042975	0.79232
47.5	52.5	0.150977	0.352409
47.5	55	0.112201	0.490635
47.5	57.5	0.125674	0.439699
47.5	60	0.085232	0.601035
47.5	62.5	-0.042668	0.793768
47.5	65	-0.138105	0.395415
47.5	67.5	-0.043473	0.789965
47.5	70	0.12714	0.43434
47.5	72.5	0.201152	0.213271
47.5	75	0.102216	0.530254
47.5	77.5	0.153816	0.343321
47.5	80	0.168687	0.2981
47.5	82.5	0.158185	0.32962
47.5	85	0.064246	0.693693
47.5	87.5	0.235567	0.143386
47.5	90	0.202656	0.209795
47.5	92.5	0.244407	0.128534
47.5	95	0.023744	0.884374
47.5	97.5	0.018255	0.91098
47.5	100	0.000357	0.998254
47.5	102.5	0.147303	0.364382
47.5	105	0.032335	0.84299
47.5	107.5	-0.115382	0.47834
47.5	110	-0.06934	0.670725
47.5	112.5	-0.038767	0.81227
47.5	115	0.150347	0.354444
47.5	117.5	0.27267	0.088707
47.5	120	0.112532	0.489347
47.5	122.5	0.104405	0.521437
47.5	125	0.092057	0.572103
47.5	127.5	0.238477	0.138363
47.5	130	0.295367	0.064263
47.5	132.5	0.131182	0.41975
47.5	135	0.168046	0.299966
47.5	137.5	0.124289	0.444796
47.5	140	0.260664	0.104262
47.5	142.5	0.181599	0.262088
47.5	145	0.182162	0.260587
47.5	147.5	0.099184	0.542585
47.5	150	0.007843	0.96169
47.5	152.5	0.00097	0.995261
47.5	155	0.144978	0.372084
47.5	157.5	0.152353	0.347987
47.5	160	0.018111	0.911677
47.5	162.5	0.069762	0.668839
47.5	165	-0.044004	0.787458
47.5	167.5	0.039969	0.806561
47.5	170	-0.030033	0.854041
47.5	172.5	-0.098481	0.545464
47.5	175	0.069821	0.668571
47.5	177.5	0.233289	0.14741
47.5	180	0.224151	0.164388
47.5	182.5	0.19133	0.23694
47.5	185	0.081679	0.616342
47.5	187.5	0.017418	0.915046
47.5	190	0.095345	0.558395
47.5	192.5	0.048562	0.766033
47.5	195	-0.009452	0.953841
47.5	197.5	-0.040566	0.803725
47.5	200	0.108155	0.506503
47.5	202.5	0.067182	0.680422
47.5	205	0.105322	0.517765
47.5	207.5	0.049284	0.762653
47.5	210	-0.067227	0.680216
47.5	212.5	-0.140576	0.386932
47.5	215	-0.080382	0.621971
47.5	217.5	0.067459	0.679176
47.5	220	0.059885	0.71357
47.5	222.5	0.012214	0.940374
47.5	225	-0.014376	0.929842
47.5	227.5	0.080705	0.620567
47.5	230	0.034864	0.83088
47.5	232.5	-0.049182	0.763129
47.5	235	-0.084174	0.605576
47.5	237.5	0.072152	0.658175
47.5	240	0.021741	0.89407
47.5	242.5	0.056673	0.728331
47.5	245	0.077712	0.633625
47.5	247.5	0.186159	0.250091
47.5	250	0.13745	0.39768
47.5	252.5	0.159719	0.32489
47.5	255	0.173347	0.284753
47.5	257.5	0.124707	0.443257
47.5	260	-0.037752	0.817102
47.5	262.5	-0.001592	0.992221
47.5	265	-0.091212	0.575647
47.5	267.5	-0.041193	0.800755
47.5	270	-0.093877	0.564495
47.5	272.5	0.005378	0.973728
47.5	275	0.100296	0.538047
47.5	277.5	0.175685	0.278207
47.5	280	0.134007	0.409718
47.5	282.5	0.00675	0.967027
47.5	285	-0.011693	0.942914
47.5	287.5	0.098875	0.543848
47.5	290	0.213687	0.185511
47.5	292.5	0.179149	0.26869
47.5	295	0.168384	0.298981
47.5	297.5	0.18121	0.263128
47.5	300	0.229464	0.154352
47.5	302.5	0.293846	0.065713
47.5	305	0.288498	0.071017
47.5	307.5	0.091736	0.573449
47.5	310	0.03803	0.815775
47.5	312.5	-0.007852	0.961648
47.5	315	0.090861	0.577124
47.5	317.5	0.240871	0.134331
47.5	320	0.262383	0.101915
47.5	322.5	0.145236	0.371225
47.5	325	0.111299	0.494148
47.5	327.5	0.158609	0.328306
47.5	330	0.053837	0.741446
47.5	332.5	0.102606	0.528676
47.5	335	0.141625	0.383361
47.5	337.5	0.088877	0.585501
47.5	340	0.270624	0.091223
47.5	342.5	0.494793	0.001172
47.5	345	0.580702	8.6e-05
47.5	347.5	0.476478	0.001883
47.5	350	0.34161	0.030975
47.5	352.5	0.327134	0.039356
47.5	355	0.374232	0.017361
47.5	357.5	0.38054	0.015421
45	0	0.202122	0.211024
45	2.5	0.146263	0.367815
45	5	0.119979	0.460867
45	7.5	0.048081	0.768285
45	10	-0.005584	0.97272
45	12.5	0.059517	0.715257
45	15	0.08579	0.598647
45	17.5	0.141117	0.385088
45	20	0.093059	0.567909
45	22.5	0.236868	0.141125
45	25	0.192984	0.232835
45	27.5	0.183545	0.256922
45	30	0.067992	0.676775
45	32.5	0.004472	0.978153
45	35	-0.144462	0.373808
45	37.5	-0.045445	0.780666
45	40	0.058992	0.717666
45	42.5	-0.00368	0.982021
45	45	-0.051385	0.752844
45	47.5	0.014341	0.930011
45	50	0.095899	0.556098
45	52.5	0.047919	0.769043
45	55	0.124791	0.442946
45	57.5	0.140826	0.386079
45	60	0.075288	0.644281
45	62.5	0.053487	0.743073
45	65	0.025256	0.877062
45	67.5	0.123137	0.449063
45	70	0.173399	0.284606
45	72.5	0.243677	0.129715
45	75	0.324177	0.041277
45	77.5	0.322776	0.042213
45	80	0.184329	0.254862
45	82.5	0.103914	0.523408
45	85	0.046458	0.775903
45	87.5	0.174355	0.281919
45	90	0.182165	0.26058
45	92.5	0.120888	0.457452
45	95	0.145779	0.369419
45	97.5	0.053882	0.741239
45	100	0.036585	0.822662
45	102.5	0.044088	0.787064
45	105	0.061359	0.70683
45	107.5	-0.04623	0.776974
45	110	0.112791	0.488343
45	112.5	0.019609	0.904404
45	115	0.046741	0.774572
45	117.5	0.154142	0.342287
45	120	0.146881	0.365772
45	122.5	0.086025	0.597639
45	125	0.185491	0.251825
45	127.5	-0.011584	0.943445
45	130	0.028203	0.862849
45	132.5	0.083532	0.608337
45	135	0.093355	0.566671
45	137.5	0.020753	0.898857
45	140	-0.076556	0.6387
45	142.5	-0.11075	0.496294
45	145	0.048308	0.767223
45	147.5	0.042458	0.794762
45	150	-0.044026	0.787355
45	152.5	0.002987	0.985404
45	155	0.069293	0.670937
45	157.5	0.210837	0.191587
45	160	0.13421	0.409004
45	162.5	-0.061326	0.706982
45	165	-0.18079	0.264256
45	167.5	-0.135589	0.404162
45	170	-0.137476	0.397592
45	172.5	-0.04762	0.770445
45	175	0.093588	0.565699
45	177.5	0.113717	0.484755
45	180	0.123268	0.448575
45	182.5	0.058624	0.719355
45	185	-0.01089	0.946825
45	187.5	-0.098083	0.547097
45	190	-0.114068	0.4834
45	192.5	-0.190925	0.237952
45	195	-0.174098	0.28264
45	197.5	-0.16501	0.308906
45	200	-0.103807	0.523838
45	202.5	-0.106447	0.513277
45	205	-0.140033	0.388785
45	207.5	-0.140457	0.387336
45	210	-0.261542	0.10306
45	212.5	-0.243251	0.130408
45	215	-0.138451	0.39422
45	217.5	-0.030076	0.853837
45	220	-0.112502	0.489462
45	222.5	-0.186637	0.248856
45	225	-0.21979	0.172968
45	227.5	-0.151183	0.351742
45	230	-0.132837	0.413858
45	232.5	-0.15142	0.350981
45	235	-0.135898	0.403084
45	237.5	-0.029745	0.855427
45	240	-0.014211	0.930647
45	242.5	0.038981	0.811252
45	245	0.090287	0.579543
45	247.5	0.077582	0.634194
45	250	0.088371	0.587647
45	252.5	0.131579	0.418332
45	255	0.067729	0.67796
45	257.5	-0.155397	0.338322
45	260	-0.12584	0.439093
45	262.5	-0.078395	0.630636
45	265	-0.14041	0.387499
45	267.5	-0.218446	0.175677
45	270	-0.210004	0.193387
45	272.5	-0.089715	0.581959
45	275	-0.007774	0.962027
45	277.5	0.083897	0.606766
45	280	0.00938	0.954192
45	282.5	-0.039374	0.809383
45	285	-0.03735	0.819014
45	287.5	0.028462	0.861599
45	290	0.045618	0.779852
45	292.5	0.117715	0.469429
45	295	0.173865	0.283293
45	297.5	0.143387	0.377413
45	300	0.171246	0.290721
45	302.5	0.227849	0.157354
45	305	0.186764	0.248528
45	307.5	0.044234	0.786372
45	310	0.059697	0.714429
45	312.5	0.149225	0.358089
45	315	0.228468	0.156199
45	317.5	0.258195	0.107705
45	320	0.266765	0.096116
45	322.5	0.126167	0.437895
45	325	0.176413	0.276189
45	327.5	0.280692	0.079358
45	330	0.280033	0.080096
45	332.5	0.247967	0.122889
45	335	0.243335	0.130272
45	337.5	0.152251	0.348311
45	340	0.258447	0.107349
45	342.5	0.445767	0.003942
45	345	0.505969	0.000866
45	347.5	0.540989	0.000313
45	350	0.466319	0.002422
45	352.5	0.460171	0.002811
45	355	0.439824	0.004514
45	357.5	0.283191	0.076609
42.5	0	0.236271	0.142159
42.5	2.5	0.232729	0.148412
42.5	5	0.141219	0.384742
42.5	7.5	-0.098965	0.543483
42.5	10	-0.075896	0.641603
42.5	12.5	-0.029267	0.857725
42.5	15	0.029427	0.856956
42.5	17.5	0.040304	0.804967
42.5	20	0.144109	0.374989
42.5	22.5	0.152505	0.347497
42.5	25	0.182124	0.260687
42.5	27.5	0.136321	0.401606
42.5	30	-0.146551	0.366864
42.5	32.5	-0.123615	0.447291
42.5	35	-0.032168	0.843789
42.5	37.5	0.004072	0.980106
42.5	40	-0.085102	0.601593
42.5	42.5	0.105791	0.51589
42.5	45	0.142146	0.381598
42.5	47.5	0.093583	0.565721
42.5	50	0.239829	0.136075
42.5	52.5	0.088873	0.585518
42.5	55	0.127727	0.432203
42.5	57.5	0.020521	0.899983
42.5	60	0.06791	0.677143
42.5	62.5	0.040646	0.803345
42.5	65	0.069471	0.670139
42.5	67.5	0.129959	0.424134
42.5	70	0.250816	0.118508
42.5	72.5	0.252886	0.115398
42.5	75	0.224519	0.163676
42.5	77.5	0.079236	0.626964
42.5	80	0.122466	0.451556
42.5	82.5	0.150545	0.353802
42.5	85	0.24036	0.135185
42.5	87.5	0.118527	0.466347
42.5	90	0.195487	0.226713
42.5	92.5	0.155467	0.338101
42.5	95	0.245014	0.127559
42.5	97.5	-0.009314	0.954514
42.5	100	0.032714	0.841174
42.5	102.5	0.031803	0.845539
42.5	105	0.05992	0.713412
42.5	107.5	0.105984	0.515121
42.5	110	0.029999	0.854205
42.5	112.5	0.029047	0.858787
42.5	115	-0.023335	0.88635
42.5	117.5	-0.030928	0.849741
42.5	120	0.140669	0.386616
42.5	122.5	0.126492	0.436706
42.5	125	-0.089555	0.582633
42.5	127.5	-0.255573	0.111455
42.5	130	-0.029426	0.856959
42.5	132.5	0.045007	0.782731
42.5	135	0.016138	0.921269
42.5	137.5	-0.112969	0.487653
42.5	140	-0.046718	0.774681
42.5	142.5	-0.054165	0.739926
42.5	145	0.052934	0.74564
42.5	147.5	-0.132195	0.416139
42.5	150	-0.005649	0.972402
42.5	152.5	0.101603	0.532735
42.5	155	0.096587	0.553254
42.5	157.5	0.079053	0.627759
42.5	160	0.085998	0.597755
42.5	162.5	-0.018203	0.911233
42.5	165	-0.066387	0.684006
42.5	167.5	-0.113354	0.486161
42.5	170	-0.124639	0.443508
42.5	172.5	-0.052739	0.746542
42.5	175	-0.040113	0.805876
42.5	177.5	-0.107858	0.507678
42.5	180	-0.244604	0.128218
42.5	182.5	-0.218449	0.175671
42.5	185	-0.168746	0.297928
42.5	187.5	-0.152502	0.347508
42.5	190	-0.231879	0.149943
42.5	192.5	-0.236827	0.141196
42.5	195	-0.208903	0.195785
42.5	197.5	-0.224593	0.163535
42.5	200	-0.129672	0.425167
42.5	202.5	-0.227369	0.158254
42.5	205	-0.315736	0.047182
42.5	207.5	-0.241963	0.132521
42.5	210	-0.255209	0.111983
42.5	212.5	-0.250577	0.118871
42.5	215	-0.254524	0.112982
42.5	217.5	-0.217772	0.177047
42.5	220	-0.281424	0.078545
42.5	222.5	-0.270846	0.090947
42.5	225	-0.299956	0.060041
42.5	227.5	-0.178785	0.26968
42.5	230	-0.245916	0.126119
42.5	232.5	-0.339736	0.031969
42.5	235	-0.212298	0.188454
42.5	237.5	-0.033733	0.836291
42.5	240	-0.109636	0.500663
42.5	242.5	-0.069861	0.668393
42.5	245	-0.032257	0.843363
42.5	247.5	-0.199739	0.216571
42.5	250	-0.120577	0.458618
42.5	252.5	-0.038666	0.812753
42.5	255	-0.071321	0.661874
42.5	257.5	-0.155358	0.338446
42.5	260	-0.137054	0.399054
42.5	262.5	-0.073242	0.653333
42.5	265	-0.074226	0.648974
42.5	267.5	-0.108663	0.504495
42.5	270	-0.051429	0.75264
42.5	272.5	0.150368	0.354376
42.5	275	0.119133	0.464058
42.5	277.5	0.089201	0.584131
42.5	280	0.017166	0.916269
42.5	282.5	-0.030706	0.850809
42.5	285	-0.007076	0.965435
42.5	287.5	0.020179	0.901641
42.5	290	0.097102	0.551132
42.5	292.5	0.275123	0.085762
42.5	295	0.319498	0.044471
42.5	297.5	0.277665	0.082791
42.5	300	0.230119	0.153147
42.5	302.5	0.27891	0.081366
42.5	305	0.31443	0.048154
42.5	307.5	0.160182	0.323471
42.5	310	0.048637	0.76568
42.5	312.5	0.094291	0.562773
42.5	315	0.23066	0.152156
42.5	317.5	0.169584	0.2955
42.5	320	0.082924	0.61096
42.5	322.5	-0.00057	0.997216
42.5	325	0.056054	0.73119
42.5	327.5	0.22209	0.168403
42.5	330	0.260711	0.104198
42.5	332.5	0.338736	0.03251
42.5	335	0.261839	0.102655
42.5	337.5	0.207407	0.199079
42.5	340	0.208143	0.197454
42.5	342.5	0.331525	0.036639
42.5	345	0.409079	0.008767
42.5	347.5	0.351716	0.026044
42.5	350	0.40479	0.009573
42.5	352.5	0.297974	0.061836
42.5	355	0.400085	0.010529
42.5	357.5	0.355368	0.02443
40	0	0.141957	0.382238
40	2.5	0.09599	0.555723
40	5	0.102208	0.530288
40	7.5	0.063375	0.697645
40	10	0.043461	0.790022
40	12.5	-0.029058	0.858734
40	15	-0.129096	0.427245
40	17.5	0.007451	0.963603
40	20	0.156905	0.333596
40	22.5	0.13014	0.423484
40	25	0.068238	0.675672
40	27.5	0.016319	0.920386
40	30	-0.053128	0.744739
40	32.5	-0.068342	0.675205
40	35	-0.084352	0.604809
40	37.5	-0.007653	0.962618
40	40	0.148806	0.359455
40	42.5	-0.026761	0.8698
40	45	0.016451	0.919748
40	47.5	0.296021	0.063647
40	50	0.237742	0.139621
40	52.5	0.048608	0.765815
40	55	0.043674	0.789016
40	57.5	0.078895	0.628449
40	60	0.042103	0.796444
40	62.5	-0.011712	0.94282
40	65	0.069642	0.669375
40	67.5	0.194837	0.228293
40	70	0.154648	0.340683
40	72.5	0.095533	0.557616
40	75	0.0615	0.706187
40	77.5	0.012373	0.939599
40	80	0.107942	0.507344
40	82.5	0.155017	0.33952
40	85	-0.035417	0.828239
40	87.5	-0.068469	0.674634
40	90	0.021866	0.893461
40	92.5	0.11642	0.474366
40	95	0.112307	0.490221
40	97.5	-0.086673	0.594871
40	100	0.182707	0.259139
40	102.5	0.172175	0.288072
40	105	0.102333	0.529779
40	107.5	0.020987	0.897725
40	110	0.089904	0.58116
40	112.5	0.128032	0.431095
40	115	0.073303	0.65306
40	117.5	0.034767	0.831342
40	120	0.01037	0.94936
40	122.5	-0.160518	0.322445
40	125	-0.056254	0.730265
40	127.5	0.246026	0.125944
40	130	0.192446	0.234164
40	132.5	0.0191	0.906878
40	135	-0.07546	0.643523
40	137.5	-0.250194	0.119454
40	140	-0.175329	0.279197
40	142.5	-0.01134	0.944633
40	145	0.099164	0.542667
40	147.5	0.116197	0.475219
40	150	0.079808	0.62447
40	152.5	0.013081	0.936151
40	155	-0.106342	0.513694
40	157.5	-0.14305	0.378544
40	160	-0.056406	0.729565
40	162.5	-0.051595	0.751866
40	165	-0.056343	0.729856
40	167.5	-0.101079	0.534862
40	170	-0.156233	0.335696
40	172.5	-0.151055	0.352155
40	175	-0.268778	0.09354
40	177.5	-0.332702	0.035937
40	180	-0.368691	0.019232
40	182.5	-0.429549	0.005673
40	185	-0.402613	0.010006
40	187.5	-0.368081	0.019447
40	190	-0.273645	0.087528
40	192.5	-0.421979	0.006685
40	195	-0.424059	0.006392
40	197.5	-0.313676	0.048722
40	200	-0.256523	0.110084
40	202.5	-0.164505	0.310411
40	205	-0.17378	0.283533
40	207.5	-0.23789	0.139366
40	210	-0.240523	0.134913
40	212.5	-0.291404	0.068095
40	215	-0.199454	0.21724
40	217.5	-0.298454	0.061398
40	220	-0.283049	0.076763
40	222.5	-0.337324	0.033287
40	225	-0.389742	0.01292
40	227.5	-0.345373	0.029056
40	230	-0.369613	0.018909
40	232.5	-0.372412	0.017958
40	235	-0.115073	0.479529
40	237.5	-0.226326	0.160223
40	240	-0.066688	0.682647
40	242.5	-0.089901	0.581173
40	245	-0.084143	0.605709
40	247.5	-0.206527	0.201034
40	250	-0.211036	0.191158
40	252.5	-0.126884	0.435275
40	255	-0.00738	0.963953
40	257.5	-0.067517	0.678912
40	260	-0.018324	0.910644
40	262.5	0.02115	0.896932
40	265	0.149908	0.355867
40	267.5	0.065305	0.688894
40	270	0.083707	0.607585
40	272.5	0.199606	0.216882
40	275	0.137689	0.396855
40	277.5	0.09769	0.548713
40	280	0.034213	0.833992
40	282.5	0.140759	0.386307
40	285	0.1234	0.448086
40	287.5	0.069919	0.668137
40	290	0.158678	0.328093
40	292.5	0.288844	0.070664
40	295	0.332299	0.036176
40	297.5	0.285865	0.07375
40	300	0.24606	0.12589
40	302.5	0.241477	0.133325
40	305	0.236847	0.141161
40	307.5	0.235774	0.143024
40	310	0.053033	0.745178
40	312.5	0.109898	0.499635
40	315	0.262244	0.102105
40	317.5	0.160732	0.321792
40	320	0.160378	0.32287
40	322.5	0.236486	0.141787
40	325	0.185205	0.252571
40	327.5	0.2872	0.072354
40	330	0.321262	0.043244
40	332.5	0.22167	0.16923
40	335	0.11735	0.470816
40	337.5	-0.005668	0.972311
40	340	0.13063	0.421727
40	342.5	0.213235	0.186467
40	345	0.260126	0.105006
40	347.5	0.369306	0.019016
40	350	0.132831	0.413879
40	352.5	0.146985	0.36543
40	355	0.146609	0.366673
40	357.5	0.105972	0.515169
37.5	0	-0.028838	0.859789
37.5	2.5	-0.067666	0.67824
37.5	5	0.022535	0.890222
37.5	7.5	-0.022313	0.891301
37.5	10	-0.000124	0.999396
37.5	12.5	-0.025171	0.877475
37.5	15	0.032321	0.843057
37.5	17.5	-0.082536	0.612634
37.5	20	-0.069411	0.670408
37.5	22.5	0.051436	0.752609
37.5	25	0.094143	0.563387
37.5	27.5	0.233459	0.147107
37.5	30	0.100595	0.536832
37.5	32.5	-0.143491	0.377062
37.5	35	0.112902	0.487912
37.5	37.5	0.160775	0.32166
37.5	40	0.170932	0.291621
37.5	42.5	0.090645	0.578035
37.5	45	0.052317	0.748504
37.5	47.5	0.141455	0.383941
37.5	50	0.164777	0.3096
37.5	52.5	0.000528	0.997419
37.5	55	-0.060769	0.709525
37.5	57.5	-0.169907	0.294567
37.5	60	-0.032788	0.840819
37.5	62.5	-0.004226	0.979355
37.5	65	0.083955	0.606516
37.5	67.5	0.135682	0.403837
37.5	70	0.085873	0.598289
37.5	72.5	-0.065064	0.689987
37.5	75	0.083594	0.608071
37.5	77.5	0.096977	0.551646
37.5	80	0.259734	0.105549
37.5	82.5	0.238397	0.138501
37.5	85	0.108391	0.505569
37.5	87.5	0.005757	0.971873
37.5	90	-0.197327	0.222286
37.5	92.5	-0.144114	0.374973
37.5	95	-0.191668	0.236096
37.5	97.5	-0.177676	0.272708
37.5	100	-0.269966	0.092044
37.5	102.5	-0.194437	0.229269
37.5	105	0.108901	0.503559
37.5	107.5	0.191412	0.236734
37.5	110	0.098538	0.545232
37.5	112.5	0.077113	0.636251
37.5	115	0.047134	0.772729
37.5	117.5	-0.021195	0.896715
37.5	120	0.078507	0.630146
37.5	122.5	0.015507	0.92434
37.5	125	0.071482	0.661155
37.5	127.5	-0.025516	0.875807
37.5	130	0.025971	0.873611
37.5	132.5	-0.143293	0.377727
37.5	135	-0.197824	0.221098
37.5	137.5	-0.277653	0.082805
37.5	140	-0.154729	0.340428
37.5	142.5	-0.248298	0.122374
37.5	145	-0.061218	0.707473
37.5	147.5	-0.054844	0.736784
37.5	150	-0.142107	0.381729
37.5	152.5	-0.163027	0.314837
37.5	155	-0.142547	0.380243
37.5	157.5	-0.13753	0.397403
37.5	160	-0.193786	0.23086
37.5	162.5	-0.143984	0.375407
37.5	165	-0.095416	0.558101
37.5	167.5	-0.190961	0.237863
37.5	170	-0.297525	0.06225
37.5	172.5	-0.326028	0.040066
37.5	175	-0.380839	0.015334
37.5	177.5	-0.388707	0.013183
37.5	180	-0.413829	0.007943
37.5	182.5	-0.380402	0.015461
37.5	185	-0.362561	0.021495
37.5	187.5	-0.329665	0.037771
37.5	190	-0.385677	0.013979
37.5	192.5	-0.398246	0.010924
37.5	195	-0.320808	0.043557
37.5	197.5	-0.280715	0.079332
37.5	200	-0.255888	0.110998
37.5	202.5	-0.101369	0.533686
37.5	205	-0.055755	0.732569
37.5	207.5	-0.168885	0.297525
37.5	210	-0.287932	0.071598
37.5	212.5	-0.37518	0.017057
37.5	215	-0.395113	0.011626
37.5	217.5	-0.376178	0.016742
37.5	220	-0.409197	0.008746
37.5	222.5	-0.175478	0.278783
37.5	225	-0.254292	0.113322
37.5	227.5	-0.295482	0.064154
37.5	230	-0.335283	0.034437
37.5	232.5	-0.259194	0.106301
37.5	235	-0.120896	0.45742
37.5	237.5	-0.168408	0.298911
37.5	240	-0.133564	0.411283
37.5	242.5	-0.195646	0.226328
37.5	245	-0.12248	0.451506
37.5	247.5	-0.111299	0.494147
37.5	250	-0.065186	0.689432
37.5	252.5	-0.060534	0.710602
37.5	255	-0.136293	0.401704
37.5	257.5	0.031835	0.845387
37.5	260	0.218225	0.176127
37.5	262.5	0.099735	0.540334
37.5	265	0.08421	0.605418
37.5	267.5	0.012174	0.940568
37.5	270	-0.020882	0.898234
37.5	272.5	0.0021	0.989741
37.5	275	0.0152	0.925834
37.5	277.5	0.033837	0.835792
37.5	280	0.10792	0.507432
37.5	282.5	0.209934	0.193539
37.5	285	0.137826	0.396381
37.5	287.5	0.166517	0.304447
37.5	290	0.191579	0.236319
37.5	292.5	0.177581	0.272969
37.5	295	0.139885	0.389292
37.5	297.5	0.017503	0.914631
37.5	300	0.144385	0.374066
37.5	302.5	0.254316	0.113286
37.5	305	0.186762	0.248533
37.5	307.5	0.143109	0.378345
37.5	310	0.127549	0.432851
37.5	312.5	0.152646	0.347047
37.5	315	0.178829	0.269559
37.5	317.5	0.100933	0.535456
37.5	320	0.206298	0.201547
37.5	322.5	0.143778	0.3761
37.5	325	0.127896	0.43159
37.5	327.5	0.188008	0.245335
37.5	330	0.175146	0.279707
37.5	332.5	0.102191	0.530356
37.5	335	0.147851	0.362581
37.5	337.5	0.115072	0.479532
37.5	340	0.045005	0.78274
37.5	342.5	0.195352	0.22704
37.5	345	0.225628	0.161551
37.5	347.5	0.225097	0.162566
37.5	350	0.05027	0.758048
37.5	352.5	0.123767	0.446726
37.5	355	0.153779	0.343438
37.5	357.5	0.083766	0.607331
35	0	-0.057406	0.724954
35	2.5	-0.169833	0.294781
35	5	-0.171547	0.289863
35	7.5	-0.08775	0.590287
35	10	-0.084977	0.602128
35	12.5	-0.04294	0.792487
35	15	-0.039395	0.809285
35	17.5	-0.155698	0.337375
35	20	-0.203444	0.207992
35	22.5	-0.054613	0.737851
35	25	0.076897	0.6372
35	27.5	0.207632	0.198581
35	30	0.313624	0.048762
35	32.5	0.16672	0.30385
35	35	0.036834	0.821476
35	37.5	0.058869	0.718226
35	40	-0.015384	0.924935
35	42.5	0.09782	0.548179
35	45	0.04661	0.775187
35	47.5	-0.127094	0.434507
35	50	-0.029226	0.857922
35	52.5	0.055292	0.73471
35	55	-0.116005	0.475953
35	57.5	-0.057622	0.723962
35	60	0.025908	0.873916
35	62.5	0.14351	0.376997
35	65	0.07269	0.655781
35	67.5	0.029385	0.857158
35	70	-0.057815	0.72307
35	72.5	-0.134377	0.408415
35	75	0.004022	0.980347
35	77.5	0.162122	0.317567
35	80	-0.023685	0.884659
35	82.5	0.011504	0.943835
35	85	-0.061087	0.708071
35	87.5	-0.223096	0.166434
35	90	-0.089134	0.584415
35	92.5	-0.089993	0.580783
35	95	0.098378	0.545885
35	97.5	-0.269261	0.092928
35	100	-0.210941	0.191362
35	102.5	-0.109713	0.500363
35	105	-0.189586	0.241322
35	107.5	0.082004	0.614935
35	110	0.1004	0.537624
35	112.5	0.055215	0.735064
35	115	-0.036849	0.821405
35	117.5	-0.048862	0.764629
35	120	0.132803	0.413977
35	122.5	0.26648	0.096486
35	125	0.124506	0.443997
35	127.5	-0.093448	0.566285
35	130	-0.093627	0.565538
35	132.5	-0.189946	0.240413
35	135	-0.18377	0.25633
35	137.5	0.172963	0.285839
35	140	-0.04527	0.781491
35	142.5	-0.13465	0.407455
35	145	-0.029446	0.856867
35	147.5	-0.125374	0.440802
35	150	0.036239	0.824314
35	152.5	-0.081308	0.617951
35	155	-0.15558	0.337746
35	157.5	-0.074825	0.646325
35	160	-0.07929	0.626727
35	162.5	-0.141587	0.383492
35	165	-0.24332	0.130297
[truncated: 6,041 more rows]

## Sheet: fig3d
latitude	longitude	r-value	p-value
90	0	-0.215147	0.182453
87.5	0	-0.338916	0.032412
87.5	55	-0.2093	0.194918
87.5	110	-0.093466	0.566208
87.5	165	-0.015485	0.924444
87.5	220	0.002924	0.985715
87.5	275	-0.198067	0.220522
87.5	330	-0.330353	0.037349
85	0	-0.422774	0.006572
85	27.5	-0.34727	0.028127
85	55	-0.29391	0.065651
85	82.5	-0.145852	0.369178
85	110	0.014061	0.931375
85	137.5	-0.123357	0.448246
85	165	0.050876	0.755216
85	192.5	0.128082	0.430916
85	220	0.130826	0.421024
85	247.5	0.06072	0.70975
85	275	-0.041163	0.800897
85	302.5	-0.146837	0.365919
85	330	-0.278995	0.081269
85	357.5	-0.453134	0.003322
82.5	0	-0.272785	0.088567
82.5	17.5	-0.148179	0.361506
82.5	35	-0.392166	0.012322
82.5	52.5	-0.403119	0.009904
82.5	70	-0.229559	0.154177
82.5	87.5	-0.138267	0.394855
82.5	105	-0.063348	0.697768
82.5	122.5	0.05883	0.718408
82.5	140	-0.139763	0.389712
82.5	157.5	-0.052998	0.745342
82.5	175	0.135054	0.406037
82.5	192.5	0.111438	0.493605
82.5	210	0.368867	0.01917
82.5	227.5	0.32304	0.042035
82.5	245	0.277156	0.083379
82.5	262.5	0.170493	0.292879
82.5	280	0.343178	0.030164
82.5	297.5	0.178443	0.270611
82.5	315	0.070438	0.665816
82.5	332.5	-0.156347	0.335341
82.5	350	-0.183511	0.257011
80	0	0.069511	0.669962
80	12.5	0.112116	0.490966
80	25	-0.099664	0.540624
80	37.5	-0.171291	0.290593
80	50	-0.090068	0.580468
80	62.5	-0.066038	0.68558
80	75	0.020984	0.897736
80	87.5	-0.139513	0.390567
80	100	-0.2476	0.123463
80	112.5	0.028752	0.860202
80	125	-0.11724	0.471238
80	137.5	-0.018694	0.908849
80	150	0.108997	0.50318
80	162.5	0.265448	0.097833
80	175	0.347493	0.028019
80	187.5	0.171679	0.289485
80	200	0.154628	0.340747
80	212.5	0.260631	0.104308
80	225	0.386227	0.013831
80	237.5	0.403959	0.009736
80	250	0.347648	0.027944
80	262.5	0.231807	0.150072
80	275	0.460369	0.002798
80	287.5	0.385646	0.013987
80	300	0.244947	0.127666
80	312.5	0.253824	0.11401
80	325	0.12933	0.4264
80	337.5	-0.167929	0.300306
80	350	-0.146954	0.365532
77.5	0	0.006019	0.970598
77.5	10	0.151544	0.35058
77.5	20	0.133389	0.411902
77.5	30	0.034829	0.831047
77.5	40	0.104136	0.522516
77.5	50	-0.013294	0.935113
77.5	60	0.029951	0.854438
77.5	70	-0.050223	0.758267
77.5	80	0.023997	0.88315
77.5	90	-0.20001	0.215935
77.5	100	-0.20066	0.214416
77.5	110	0.082367	0.613363
77.5	120	0.27335	0.087883
77.5	130	0.142311	0.381038
77.5	140	0.106424	0.513369
77.5	150	0.305159	0.055525
77.5	160	0.314895	0.047806
77.5	170	0.151293	0.35139
77.5	180	0.173308	0.284865
77.5	190	-0.074199	0.649091
77.5	200	-0.036183	0.82458
77.5	210	0.176308	0.276478
77.5	220	0.320189	0.043987
77.5	230	0.322091	0.042677
77.5	240	0.285698	0.073926
77.5	250	0.319285	0.044621
77.5	260	0.272466	0.088956
77.5	270	0.257089	0.109275
77.5	280	0.288653	0.070859
77.5	290	0.204991	0.20448
77.5	300	0.209724	0.193994
77.5	310	0.053703	0.742071
77.5	320	0.10154	0.532992
77.5	330	0.069707	0.669085
77.5	340	-0.179048	0.268962
77.5	350	-0.183969	0.255807
75	0	0.072187	0.658019
75	7.5	0.123519	0.447645
75	15	0.183693	0.256534
75	22.5	0.080502	0.621451
75	30	0.006592	0.967799
75	37.5	0.030638	0.851133
75	45	0.250672	0.118726
75	52.5	0.1308	0.421118
75	60	0.117083	0.471835
75	67.5	-0.014259	0.930411
75	75	0.037841	0.816675
75	82.5	0.101927	0.531422
75	90	-0.062608	0.701135
75	97.5	-0.028339	0.862195
75	105	0.158267	0.329364
75	112.5	0.126985	0.434907
75	120	0.271963	0.089571
75	127.5	0.20388	0.206996
75	135	0.232743	0.148388
75	142.5	0.275854	0.084899
75	150	0.301268	0.058876
75	157.5	0.318329	0.0453
75	165	0.191301	0.237012
75	172.5	0.210715	0.191849
75	180	0.12537	0.440816
75	187.5	-0.073669	0.65144
75	195	-0.110541	0.497112
75	202.5	0.151611	0.350366
75	210	0.261604	0.102974
75	217.5	0.255469	0.111605
75	225	0.179556	0.267586
75	232.5	0.353281	0.025342
75	240	0.337876	0.032981
75	247.5	0.202475	0.210212
75	255	0.357977	0.023329
75	262.5	0.36399	0.020948
75	270	0.26696	0.095865
75	277.5	0.316568	0.046571
75	285	0.305645	0.055118
75	292.5	0.209602	0.194261
75	300	0.133509	0.411476
75	307.5	0.159111	0.32676
75	315	0.014141	0.930985
75	322.5	-0.004955	0.975793
75	330	0.022376	0.890992
75	337.5	-0.056241	0.730326
75	345	-0.036307	0.82399
75	352.5	0.071626	0.660515
72.5	0	0.134374	0.408428
72.5	7.5	0.122547	0.451254
72.5	15	0.035367	0.828478
72.5	22.5	0.056784	0.72782
72.5	30	0.113157	0.486923
72.5	37.5	0.035383	0.828402
72.5	45	0.175054	0.279963
72.5	52.5	0.209916	0.193578
72.5	60	0.054663	0.737619
72.5	67.5	-0.117309	0.470973
72.5	75	-0.024684	0.87983
72.5	82.5	0.096821	0.552292
72.5	90	0.215025	0.182708
72.5	97.5	0.0975	0.549493
72.5	105	0.184893	0.253384
72.5	112.5	0.278285	0.082079
72.5	120	0.301788	0.058419
72.5	127.5	0.306855	0.054113
72.5	135	0.360487	0.02231
72.5	142.5	0.275398	0.085437
72.5	150	0.372802	0.017829
72.5	157.5	0.384493	0.014301
72.5	165	0.194299	0.229605
72.5	172.5	0.194584	0.228908
72.5	180	0.052256	0.748788
72.5	187.5	0.019896	0.903013
72.5	195	0.032622	0.841612
72.5	202.5	0.15027	0.354693
72.5	210	0.212854	0.187273
72.5	217.5	0.224514	0.163686
72.5	225	0.197161	0.222681
72.5	232.5	0.153885	0.343102
72.5	240	0.176492	0.275969
72.5	247.5	0.326323	0.039875
72.5	255	0.281629	0.078318
72.5	262.5	0.274247	0.086805
72.5	270	0.194581	0.228915
72.5	277.5	0.376363	0.016684
72.5	285	0.152182	0.348534
72.5	292.5	0.09301	0.568113
72.5	300	0.049673	0.760833
72.5	307.5	-0.000631	0.996917
72.5	315	-0.026208	0.872466
72.5	322.5	-0.237695	0.1397
72.5	330	-0.007283	0.964425
72.5	337.5	0.000533	0.997393
72.5	345	-0.148832	0.359369
72.5	352.5	0.07188	0.659383
70	0	0.142436	0.380617
70	5	0.155489	0.338033
70	10	0.240165	0.135511
70	15	0.243715	0.129654
70	20	0.279581	0.080606
70	25	0.17487	0.280478
70	30	0.116031	0.475852
70	35	0.110507	0.497246
70	40	0.161996	0.317949
70	45	0.144745	0.372861
70	50	0.322365	0.042491
70	55	0.332848	0.035851
70	60	0.203233	0.208473
70	65	0.032681	0.841329
70	70	0.040801	0.80261
70	75	0.042387	0.7951
70	80	0.146288	0.367734
70	85	0.112954	0.487708
70	90	0.174571	0.281314
70	95	0.09535	0.558372
70	100	0.120504	0.458893
70	105	0.174389	0.281824
70	110	0.110415	0.497608
70	115	0.179241	0.268439
70	120	0.276629	0.083992
70	125	0.321631	0.042991
70	130	0.172008	0.288549
70	135	0.181319	0.262838
70	140	0.233789	0.14652
70	145	0.330208	0.037437
70	150	0.318577	0.045123
70	155	0.321574	0.04303
70	160	0.369319	0.019012
70	165	0.269329	0.092843
70	170	0.278693	0.081613
70	175	0.231887	0.149928
70	180	0.162489	0.316461
70	185	0.338191	0.032808
70	190	0.144781	0.372743
70	195	-0.060815	0.709316
70	200	-0.054864	0.736687
70	205	0.024868	0.878937
70	210	0.134183	0.409099
70	215	0.134559	0.407775
70	220	0.149311	0.357808
70	225	0.061042	0.708278
70	230	0.052075	0.749634
70	235	0.023731	0.884437
70	240	0.133446	0.411702
70	245	0.289789	0.069707
70	250	0.253154	0.115
70	255	0.269055	0.09319
70	260	0.204992	0.204477
70	265	0.310769	0.050964
70	270	0.366163	0.02014
70	275	0.366605	0.019978
70	280	0.255605	0.111408
70	285	0.078481	0.630257
70	290	0.117612	0.46982
70	295	0.13511	0.405842
70	300	0.072717	0.655662
70	305	0.128066	0.430975
70	310	-0.140439	0.387398
70	315	0.005078	0.975189
70	320	-0.146318	0.367634
70	325	-0.14452	0.373614
70	330	-0.052188	0.749108
70	335	0.19127	0.237091
70	340	0.105103	0.518641
70	345	0.171572	0.28979
70	350	0.037892	0.816432
70	355	0.039513	0.808722
67.5	0	0.393298	0.012051
67.5	5	0.320243	0.04395
67.5	10	0.188972	0.242877
67.5	15	0.301569	0.058611
67.5	20	0.071031	0.663166
67.5	25	0.206431	0.201249
67.5	30	0.271807	0.089761
67.5	35	0.277482	0.083002
67.5	40	0.2575	0.108689
67.5	45	0.257314	0.108954
67.5	50	0.199677	0.216716
67.5	55	0.337332	0.033283
67.5	60	0.325885	0.040158
67.5	65	0.163361	0.313835
67.5	70	0.140467	0.387303
67.5	75	0.079841	0.624326
67.5	80	0.050455	0.75718
67.5	85	-0.022106	0.892299
67.5	90	0.130299	0.422913
67.5	95	0.071164	0.662572
67.5	100	0.048509	0.766278
67.5	105	0.138346	0.394584
67.5	110	0.201816	0.211731
67.5	115	0.237403	0.140202
67.5	120	0.257605	0.108541
67.5	125	0.286656	0.072921
67.5	130	0.183032	0.258278
67.5	135	0.206598	0.200876
67.5	140	0.253919	0.113869
67.5	145	0.370979	0.01844
67.5	150	0.362801	0.021402
67.5	155	0.2616	0.10298
67.5	160	0.201184	0.213196
67.5	165	0.165177	0.30841
67.5	170	0.210094	0.193192
67.5	175	0.21251	0.188004
67.5	180	0.344184	0.029652
67.5	185	0.297989	0.061822
67.5	190	0.196853	0.22342
67.5	195	-0.000486	0.997623
67.5	200	0.007507	0.963329
67.5	205	-0.025642	0.8752
67.5	210	0.002813	0.986258
67.5	215	-0.176202	0.276774
67.5	220	-0.215332	0.182069
67.5	225	-0.200261	0.215347
67.5	230	-0.22659	0.159724
67.5	235	-0.081244	0.618227
67.5	240	0.162168	0.31743
67.5	245	0.265943	0.097184
67.5	250	0.324073	0.041346
67.5	255	0.274213	0.086846
67.5	260	0.289849	0.069646
67.5	265	0.338978	0.032378
67.5	270	0.356464	0.023963
67.5	275	0.262391	0.101906
67.5	280	0.162051	0.317783
67.5	285	0.239328	0.13692
67.5	290	0.110775	0.496196
67.5	295	0.141728	0.383014
67.5	300	0.092648	0.569628
67.5	305	0.074015	0.649907
67.5	310	-0.048827	0.764791
67.5	315	0.114699	0.480966
67.5	320	0.047777	0.76971
67.5	325	-0.110605	0.496861
67.5	330	0.07004	0.667595
67.5	335	0.300797	0.059292
67.5	340	0.277083	0.083465
67.5	345	0.331626	0.036578
67.5	350	0.320702	0.043631
67.5	355	0.319609	0.044393
65	0	0.603782	3.7e-05
65	5	0.504295	0.000907
65	10	0.267733	0.094871
65	15	0.114737	0.48082
65	20	0.10454	0.520894
65	25	0.029088	0.858587
65	30	0.175885	0.277652
65	35	0.275924	0.084817
65	40	0.299562	0.060395
65	45	0.119875	0.461256
65	50	0.070196	0.666894
65	55	0.196464	0.224354
65	60	0.39979	0.010592
65	65	0.299766	0.060212
65	70	0.227141	0.158683
65	75	0.215149	0.182451
65	80	0.047005	0.773334
65	85	0.026314	0.871956
65	90	0.053495	0.743033
65	95	0.123697	0.446985
65	100	0.062288	0.702593
65	105	0.116975	0.472246
65	110	0.198586	0.219288
65	115	0.258214	0.107678
65	120	0.254906	0.112423
65	125	0.288643	0.070869
65	130	0.308353	0.05289
65	135	0.230649	0.152176
65	140	0.118623	0.465985
65	145	0.188812	0.243285
65	150	0.29458	0.06501
65	155	0.186135	0.250155
65	160	0.27144	0.090214
65	165	0.126119	0.43807
65	170	0.335332	0.034409
65	175	0.25042	0.11911
65	180	0.217257	0.178098
65	185	0.40112	0.010312
65	190	0.296812	0.062909
65	195	0.145602	0.370008
65	200	0.176471	0.276028
65	205	0.120146	0.460238
65	210	-0.159419	0.325811
65	215	-0.215722	0.18126
65	220	-0.539157	0.000331
65	225	-0.227797	0.157452
65	230	-0.210105	0.193167
65	235	-0.147091	0.365079
65	240	0.10472	0.520174
65	245	0.097848	0.548061
65	250	0.166153	0.305521
65	255	0.197707	0.221378
65	260	0.191598	0.236271
65	265	0.35808	0.023287
65	270	0.377518	0.016326
65	275	0.46071	0.002775
65	280	0.28507	0.074591
65	285	0.231022	0.151496
65	290	0.172964	0.285835
65	295	0.193157	0.232408
65	300	0.073501	0.652181
65	305	0.121582	0.454854
65	310	0.066072	0.685427
65	315	0.269005	0.093252
65	320	0.158441	0.328826
65	325	0.187326	0.247083
65	330	0.511936	0.000734
65	335	0.475692	0.00192
65	340	0.448634	0.00369
65	345	0.388385	0.013266
65	350	0.393585	0.011983
65	355	0.405063	0.00952
62.5	0	0.570747	0.00012
62.5	5	0.411785	0.008289
62.5	10	0.021123	0.897062
62.5	15	-0.008171	0.960091
62.5	20	-0.062061	0.703627
62.5	25	0.10853	0.505022
62.5	30	0.201856	0.211638
62.5	35	0.258063	0.107891
62.5	40	0.240388	0.135138
62.5	45	0.248467	0.122113
62.5	50	0.153588	0.344045
62.5	55	0.273228	0.08803
62.5	60	0.313728	0.048683
62.5	65	0.404834	0.009564
62.5	70	0.290743	0.068751
62.5	75	0.141198	0.384811
62.5	80	0.198284	0.220004
62.5	85	0.129234	0.426745
62.5	90	0.050095	0.758864
62.5	95	-0.022121	0.892227
62.5	100	-0.01129	0.944874
62.5	105	0.22264	0.167325
62.5	110	0.29217	0.067341
62.5	115	0.38717	0.013582
62.5	120	0.257737	0.108353
62.5	125	0.25289	0.115392
62.5	130	0.160988	0.32101
62.5	135	0.129487	0.425835
62.5	140	0.148098	0.36177
62.5	145	0.25181	0.117006
62.5	150	0.23467	0.144961
62.5	155	0.066057	0.685495
62.5	160	0.122188	0.452592
62.5	165	0.057442	0.724791
62.5	170	0.163704	0.312804
62.5	175	0.173764	0.283577
62.5	180	0.273218	0.088043
62.5	185	0.31439	0.048184
62.5	190	0.41995	0.006981
62.5	195	0.279075	0.081178
62.5	200	0.312561	0.049573
62.5	205	0.037238	0.819547
62.5	210	-0.08387	0.606881
62.5	215	-0.196482	0.22431
62.5	220	-0.288268	0.071253
62.5	225	-0.180497	0.265045
62.5	230	-0.103255	0.526058
62.5	235	0.005201	0.974592
62.5	240	0.204912	0.204658
62.5	245	0.107999	0.507118
62.5	250	0.016198	0.920978
62.5	255	0.080652	0.620798
62.5	260	0.245427	0.126898
62.5	265	0.394277	0.01182
62.5	270	0.296748	0.062968
62.5	275	0.219196	0.174163
62.5	280	0.311756	0.050194
62.5	285	0.402715	0.009985
62.5	290	0.338276	0.032762
62.5	295	0.114093	0.483304
62.5	300	0.134107	0.409368
62.5	305	0.268248	0.094212
62.5	310	0.22635	0.160178
62.5	315	0.29824	0.061593
62.5	320	0.077027	0.636628
62.5	325	0.300847	0.059247
62.5	330	0.49407	0.001195
62.5	335	0.485388	0.0015
62.5	340	0.485745	0.001486
62.5	345	0.49319	0.001223
62.5	350	0.355786	0.024251
62.5	355	0.423593	0.006457
60	0	0.381005	0.015285
60	2.5	0.319524	0.044453
60	5	0.240552	0.134864
60	7.5	0.246716	0.124852
60	10	0.050169	0.758519
60	12.5	-0.023136	0.887316
60	15	0.067106	0.680762
60	17.5	0.158306	0.329243
60	20	0.221165	0.170228
60	22.5	0.10256	0.528864
60	25	0.20224	0.210753
60	27.5	0.177941	0.271982
60	30	0.22668	0.159553
60	32.5	0.19802	0.220632
60	35	0.16959	0.295482
60	37.5	0.20629	0.201564
60	40	0.26552	0.097738
60	42.5	0.304855	0.055781
60	45	0.413655	0.007972
60	47.5	0.362217	0.021628
60	50	0.219355	0.173843
60	52.5	0.122516	0.451369
60	55	0.089898	0.581185
60	57.5	0.232349	0.149095
60	60	0.384202	0.014381
60	62.5	0.445013	0.004011
60	65	0.394282	0.011819
60	67.5	0.381211	0.015225
60	70	0.327064	0.0394
60	72.5	0.146068	0.368462
60	75	0.084214	0.605405
60	77.5	0.062204	0.702974
60	80	0.119455	0.46284
60	82.5	0.212932	0.187108
60	85	0.134821	0.406856
60	87.5	0.02909	0.858579
60	90	-0.036254	0.82424
60	92.5	-0.052874	0.745917
60	95	0.053386	0.74354
60	97.5	0.083695	0.607637
60	100	0.133134	0.412803
60	102.5	0.151086	0.352055
60	105	0.165069	0.308731
60	107.5	0.335787	0.03415
60	110	0.362751	0.021422
60	112.5	0.35849	0.023118
60	115	0.391898	0.012387
60	117.5	0.402861	0.009955
60	120	0.415359	0.007693
60	122.5	0.408248	0.008919
60	125	0.353523	0.025235
60	127.5	0.316022	0.046972
60	130	0.348179	0.02769
60	132.5	0.343737	0.029878
60	135	0.1623	0.317031
60	137.5	0.142193	0.381437
60	140	0.038123	0.815335
60	142.5	0.111923	0.491716
60	145	0.082013	0.614894
60	147.5	0.051242	0.753511
60	150	0.101973	0.531236
60	152.5	0.164134	0.31152
60	155	0.042396	0.795055
60	157.5	-0.128109	0.430817
60	160	-0.197361	0.222203
60	162.5	-0.13445	0.408161
60	165	0.099533	0.541161
60	167.5	0.177172	0.274094
60	170	0.247575	0.123501
60	172.5	0.313782	0.048642
60	175	0.300233	0.059794
60	177.5	0.376559	0.016623
60	180	0.373571	0.017576
60	182.5	0.40048	0.010446
60	185	0.349414	0.027106
60	187.5	0.262032	0.102392
60	190	0.258662	0.107047
60	192.5	0.275869	0.084882
60	195	0.230772	0.151952
60	197.5	0.182786	0.258929
60	200	0.255084	0.112165
60	202.5	0.049572	0.761308
60	205	0.035145	0.829539
60	207.5	-0.049966	0.759463
60	210	-0.060083	0.712662
60	212.5	-0.186355	0.249584
60	215	-0.111851	0.491995
60	217.5	-0.072767	0.655438
60	220	-0.097565	0.549228
60	222.5	-0.05843	0.720245
60	225	-0.071769	0.659879
60	227.5	-0.192745	0.233425
60	230	-0.272753	0.088606
60	232.5	-0.123528	0.447612
60	235	-0.076731	0.637931
60	237.5	0.118955	0.46473
60	240	0.163283	0.314069
60	242.5	0.183792	0.256271
60	245	0.135905	0.403057
60	247.5	0.096794	0.5524
60	250	0.013709	0.933091
60	252.5	0.027917	0.864226
60	255	0.007042	0.965602
60	257.5	0.027605	0.86573
60	260	0.080477	0.621558
60	262.5	0.235312	0.143833
60	265	0.268334	0.094103
60	267.5	0.211468	0.190229
60	270	0.259862	0.105371
60	272.5	0.145407	0.370658
60	275	0.120932	0.457285
60	277.5	0.213451	0.186009
60	280	0.260522	0.104458
60	282.5	0.326415	0.039816
60	285	0.323507	0.041723
60	287.5	0.335837	0.034121
60	290	0.343647	0.029924
60	292.5	0.324697	0.040934
60	295	0.315612	0.047274
60	297.5	0.235393	0.143691
60	300	0.25398	0.11378
60	302.5	0.313065	0.049187
60	305	0.240036	0.135728
60	307.5	0.235447	0.143596
60	310	0.227398	0.158199
60	312.5	0.099904	0.539647
60	315	0.121893	0.453693
60	317.5	0.157128	0.332902
60	320	0.073538	0.652019
60	322.5	0.146975	0.365462
60	325	0.130839	0.420977
60	327.5	0.177114	0.274254
60	330	0.30171	0.058488
60	332.5	0.404379	0.009654
60	335	0.46738	0.00236
60	337.5	0.465665	0.002461
60	340	0.464047	0.00256
60	342.5	0.492492	0.001246
60	345	0.402235	0.010082
60	347.5	0.331532	0.036635
60	350	0.384471	0.014307
60	352.5	0.391929	0.012379
60	355	0.518385	0.000611
60	357.5	0.458019	0.002959
57.5	0	0.28301	0.076806
57.5	2.5	0.25696	0.109459
57.5	5	0.179823	0.266863
57.5	7.5	0.158154	0.329716
57.5	10	0.078009	0.632325
57.5	12.5	0.096717	0.552719
57.5	15	0.037811	0.816818
57.5	17.5	0.159467	0.325664
57.5	20	0.170014	0.294257
57.5	22.5	0.146845	0.365892
57.5	25	0.121585	0.454841
57.5	27.5	0.17117	0.290939
57.5	30	0.122243	0.452388
57.5	32.5	0.167416	0.301805
57.5	35	0.214412	0.18399
57.5	37.5	0.264706	0.098809
57.5	40	0.236584	0.141616
57.5	42.5	0.238673	0.138031
57.5	45	0.402643	0.01
57.5	47.5	0.363079	0.021296
57.5	50	0.308953	0.052407
57.5	52.5	0.243336	0.13027
57.5	55	0.247405	0.123769
57.5	57.5	0.165858	0.306394
57.5	60	0.215617	0.181477
57.5	62.5	0.24364	0.129776
57.5	65	0.251744	0.117106
57.5	67.5	0.186622	0.248895
57.5	70	0.185534	0.251714
57.5	72.5	0.258923	0.106681
57.5	75	0.24766	0.12337
57.5	77.5	0.231029	0.151484
57.5	80	0.246752	0.124796
57.5	82.5	0.203488	0.20789
57.5	85	0.151908	0.34941
57.5	87.5	0.098297	0.546217
57.5	90	0.04272	0.793525
57.5	92.5	0.04315	0.791494
57.5	95	0.101694	0.532367
57.5	97.5	0.173455	0.284448
57.5	100	0.188693	0.243588
57.5	102.5	0.140226	0.388126
57.5	105	0.039233	0.810054
57.5	107.5	0.020873	0.898275
57.5	110	0.137795	0.396485
57.5	112.5	0.299638	0.060327
57.5	115	0.3779	0.016209
57.5	117.5	0.428674	0.005783
57.5	120	0.463376	0.002602
57.5	122.5	0.495205	0.001159
57.5	125	0.452641	0.003361
57.5	127.5	0.321845	0.042845
57.5	130	0.327255	0.039279
57.5	132.5	0.240521	0.134915
57.5	135	0.306892	0.054083
57.5	137.5	0.11544	0.478118
57.5	140	-0.08506	0.601771
57.5	142.5	-0.135946	0.402914
57.5	145	-0.107913	0.507457
57.5	147.5	-0.097684	0.548738
57.5	150	-0.069071	0.671932
57.5	152.5	-0.205191	0.204028
57.5	155	-0.310781	0.050954
57.5	157.5	-0.136392	0.401359
57.5	160	-0.084837	0.602729
57.5	162.5	0.075374	0.643904
57.5	165	0.167117	0.302682
57.5	167.5	0.051445	0.752566
57.5	170	0.081872	0.615505
57.5	172.5	0.239926	0.135912
57.5	175	0.283329	0.076459
57.5	177.5	0.33816	0.032826
57.5	180	0.421735	0.00672
57.5	182.5	0.377416	0.016358
57.5	185	0.201753	0.211877
57.5	187.5	0.280786	0.079253
57.5	190	0.40565	0.009407
57.5	192.5	0.344966	0.029259
57.5	195	0.239474	0.136674
57.5	197.5	0.150445	0.354128
57.5	200	0.082825	0.611388
57.5	202.5	0.108888	0.503609
57.5	205	0.034126	0.834408
57.5	207.5	-0.020741	0.898914
57.5	210	0.003743	0.981711
57.5	212.5	-0.066084	0.685371
57.5	215	-0.112324	0.490155
57.5	217.5	-0.082751	0.611708
57.5	220	-0.101918	0.53146
57.5	222.5	-0.067588	0.678593
57.5	225	-0.006165	0.969882
57.5	227.5	-0.030809	0.850315
57.5	230	-0.12028	0.459733
57.5	232.5	-0.039982	0.806498
57.5	235	0.000999	0.995117
57.5	237.5	0.011678	0.942985
57.5	240	0.109619	0.500732
57.5	242.5	0.150022	0.355497
57.5	245	0.175808	0.277864
57.5	247.5	0.142544	0.380253
57.5	250	0.101978	0.531219
57.5	252.5	0.076779	0.637719
57.5	255	0.018595	0.90933
57.5	257.5	0.041129	0.801058
57.5	260	0.028024	0.863708
57.5	262.5	0.08558	0.599543
57.5	265	0.126711	0.435906
57.5	267.5	0.040344	0.804777
57.5	270	0.030078	0.853826
57.5	272.5	0.022099	0.892336
57.5	275	-0.019295	0.905929
57.5	277.5	0.028713	0.860392
57.5	280	0.08513	0.60147
57.5	282.5	0.117912	0.46868
57.5	285	0.148449	0.36062
57.5	287.5	0.065848	0.686437
57.5	290	0.093337	0.566747
57.5	292.5	0.17648	0.276002
57.5	295	0.277457	0.083031
57.5	297.5	0.162413	0.316688
57.5	300	0.208567	0.196523
57.5	302.5	0.263479	0.100442
57.5	305	0.241473	0.133332
57.5	307.5	0.236731	0.141361
57.5	310	0.251602	0.117319
57.5	312.5	0.255598	0.111418
57.5	315	0.15388	0.343118
57.5	317.5	0.20756	0.19874
57.5	320	0.195883	0.225756
57.5	322.5	0.151798	0.349766
57.5	325	0.167224	0.302369
57.5	327.5	0.139799	0.389587
57.5	330	0.175791	0.277913
57.5	332.5	0.211225	0.19075
57.5	335	0.247607	0.123451
57.5	337.5	0.340507	0.031557
57.5	340	0.424209	0.006372
57.5	342.5	0.53003	0.000436
57.5	345	0.422279	0.006642
57.5	347.5	0.43609	0.004909
57.5	350	0.396457	0.011321
57.5	352.5	0.360329	0.022372
57.5	355	0.334439	0.034922
57.5	357.5	0.372361	0.017975
55	0	0.452814	0.003347
55	2.5	0.383627	0.01454
55	5	0.333346	0.035558
55	7.5	0.260006	0.105171
55	10	0.202289	0.210639
55	12.5	0.226465	0.15996
55	15	0.319237	0.044655
55	17.5	0.279629	0.080551
55	20	0.132176	0.416206
55	22.5	0.052794	0.746291
55	25	0.098769	0.544286
55	27.5	0.135435	0.404703
55	30	0.153231	0.345181
55	32.5	0.309519	0.051954
55	35	0.348735	0.027426
55	37.5	0.375962	0.01681
55	40	0.350889	0.026421
55	42.5	0.412903	0.008099
55	45	0.45317	0.003319
55	47.5	0.44733	0.003803
55	50	0.371409	0.018294
55	52.5	0.332235	0.036214
55	55	0.18476	0.253734
55	57.5	0.054119	0.740141
55	60	0.052311	0.748533
55	62.5	0.132207	0.416094
55	65	0.210889	0.191474
55	67.5	0.291595	0.067906
55	70	0.129469	0.425898
55	72.5	0.097689	0.548716
55	75	0.159984	0.324077
55	77.5	0.23856	0.138223
55	80	0.274288	0.086756
55	82.5	0.212743	0.18751
55	85	0.178917	0.26932
55	87.5	0.032983	0.839881
55	90	0.085885	0.598239
55	92.5	0.047583	0.770622
55	95	0.058907	0.718056
55	97.5	0.041552	0.799051
55	100	0.065945	0.686003
55	102.5	0.039342	0.809535
55	105	-0.022647	0.889681
55	107.5	0.072171	0.65809
55	110	0.109089	0.502814
55	112.5	0.414056	0.007906
55	115	0.514418	0.000684
55	117.5	0.381798	0.015056
55	120	0.378659	0.015979
55	122.5	0.365185	0.0205
55	125	0.319998	0.04412
55	127.5	0.227485	0.158037
55	130	0.179009	0.269069
55	132.5	0.330603	0.037196
55	135	0.097136	0.55099
55	137.5	0.071159	0.662594
55	140	-0.016009	0.921896
55	142.5	-0.074231	0.648953
55	145	-0.021192	0.896727
55	147.5	-0.035537	0.827665
55	150	-0.126929	0.435108
55	152.5	-0.181581	0.262136
55	155	-0.019702	0.903953
55	157.5	0.110228	0.498341
55	160	0.103883	0.523532
55	162.5	0.200808	0.214071
55	165	0.124024	0.445776
55	167.5	0.122846	0.450143
55	170	0.300617	0.059452
55	172.5	0.333984	0.035185
55	175	0.33562	0.034245
55	177.5	0.451254	0.003472
55	180	0.48246	0.001617
55	182.5	0.484545	0.001533
55	185	0.384047	0.014423
55	187.5	0.36256	0.021495
55	190	0.357672	0.023456
55	192.5	0.178869	0.269449
55	195	0.125386	0.440758
55	197.5	0.137888	0.396166
55	200	0.008237	0.959767
55	202.5	0.030529	0.851658
55	205	-0.053301	0.743936
55	207.5	-0.045174	0.781945
55	210	0.095609	0.557299
55	212.5	0.034093	0.834566
55	215	-0.021868	0.893454
55	217.5	-0.064589	0.692135
55	220	-0.091728	0.57348
55	222.5	-0.081279	0.618077
55	225	0.001346	0.993422
55	227.5	0.118571	0.46618
55	230	0.038865	0.811805
55	232.5	0.20059	0.214578
55	235	0.082466	0.612937
55	237.5	0.069307	0.670874
55	240	0.083814	0.607123
55	242.5	0.211579	0.18999
55	245	0.25678	0.109716
55	247.5	0.19818	0.220251
55	250	0.17565	0.278305
55	252.5	0.106541	0.512904
55	255	0.077061	0.63648
55	257.5	0.081373	0.617669
55	260	0.037841	0.816676
55	262.5	0.029915	0.854609
55	265	0.017035	0.916908
55	267.5	-0.030434	0.852117
55	270	-0.016953	0.917308
55	272.5	-0.011139	0.945612
55	275	0.081665	0.616401
55	277.5	0.193762	0.23092
55	280	0.175004	0.280103
55	282.5	0.138453	0.394215
55	285	0.115972	0.476077
55	287.5	0.036637	0.822414
55	290	0.016532	0.919353
55	292.5	0.105929	0.515341
55	295	0.157633	0.331332
55	297.5	0.226089	0.160674
55	300	0.275043	0.085858
55	302.5	0.339841	0.031913
55	305	0.264077	0.099644
55	307.5	0.229558	0.15418
55	310	0.239671	0.136342
55	312.5	0.272897	0.088432
55	315	0.199025	0.218251
55	317.5	0.227955	0.157156
55	320	0.318525	0.04516
55	322.5	0.256769	0.109732
55	325	0.236611	0.14157
55	327.5	0.141455	0.383941
55	330	0.049394	0.762139
55	332.5	0.024386	0.881267
55	335	0.039594	0.808338
55	337.5	0.087026	0.593368
55	340	0.207273	0.199376
55	342.5	0.24023	0.135403
55	345	0.45084	0.003505
55	347.5	0.471988	0.002107
55	350	0.38058	0.015409
55	352.5	0.452083	0.003405
55	355	0.317321	0.046024
55	357.5	0.39465	0.011734
52.5	0	0.360096	0.022466
52.5	2.5	0.288833	0.070675
52.5	5	0.296167	0.06351
52.5	7.5	0.299127	0.060787
52.5	10	0.307983	0.05319
52.5	12.5	0.361307	0.021985
52.5	15	0.356974	0.023748
52.5	17.5	0.34619	0.028653
52.5	20	0.224098	0.16449
52.5	22.5	0.105058	0.518822
52.5	25	0.182126	0.260682
52.5	27.5	0.145471	0.370444
52.5	30	0.127484	0.433089
52.5	32.5	0.133976	0.409828
52.5	35	0.2096	0.194265
52.5	37.5	0.332835	0.035858
52.5	40	0.373347	0.017649
52.5	42.5	0.396553	0.011299
52.5	45	0.335136	0.034521
52.5	47.5	0.206762	0.200512
52.5	50	0.135776	0.403508
52.5	52.5	0.070934	0.663599
52.5	55	-0.011746	0.942655
52.5	57.5	0.042549	0.794334
52.5	60	-0.084218	0.605386
52.5	62.5	-0.101998	0.531137
52.5	65	-0.023627	0.884938
52.5	67.5	0.031361	0.847661
52.5	70	-0.010108	0.950641
52.5	72.5	0.076865	0.637342
52.5	75	0.194766	0.228466
52.5	77.5	0.241371	0.133499
52.5	80	0.278927	0.081346
52.5	82.5	0.221114	0.170329
52.5	85	0.142415	0.380689
52.5	87.5	-0.034759	0.831383
52.5	90	-0.069656	0.669312
52.5	92.5	-0.166465	0.304602
52.5	95	-0.044121	0.786907
52.5	97.5	0.041369	0.799917
52.5	100	0.060402	0.711206
52.5	102.5	0.088417	0.587452
52.5	105	0.002293	0.988798
52.5	107.5	0.058989	0.717677
52.5	110	0.123492	0.447744
52.5	112.5	0.287282	0.072269
52.5	115	0.339733	0.031971
52.5	117.5	0.264628	0.098912
52.5	120	0.129591	0.425461
52.5	122.5	0.187435	0.246801
52.5	125	0.174747	0.28082
52.5	127.5	0.103297	0.525889
52.5	130	0.105278	0.517939
52.5	132.5	0.087745	0.590307
52.5	135	0.348964	0.027317
52.5	137.5	0.343818	0.029837
52.5	140	0.275404	0.08543
52.5	142.5	0.13262	0.414628
52.5	145	0.094492	0.561933
52.5	147.5	-0.09567	0.557047
52.5	150	-0.146163	0.368146
52.5	152.5	-0.220574	0.171404
52.5	155	0.040506	0.804012
52.5	157.5	0.177638	0.272814
52.5	160	0.192402	0.234273
52.5	162.5	0.117705	0.469469
52.5	165	-0.032575	0.84184
52.5	167.5	0.036266	0.824187
52.5	170	0.204852	0.204794
52.5	172.5	0.311821	0.050143
52.5	175	0.436834	0.004828
52.5	177.5	0.483782	0.001563
52.5	180	0.44431	0.004076
52.5	182.5	0.428819	0.005765
52.5	185	0.348741	0.027423
52.5	187.5	0.375558	0.016937
52.5	190	0.271669	0.089931
52.5	192.5	0.120571	0.458641
52.5	195	0.026472	0.871191
52.5	197.5	-0.077998	0.632375
52.5	200	-0.019838	0.903297
52.5	202.5	0.023918	0.88353
52.5	205	-0.041238	0.800541
52.5	207.5	0.003285	0.98395
52.5	210	-0.076514	0.638883
52.5	212.5	0.119969	0.460904
52.5	215	0.106416	0.513399
52.5	217.5	0.060155	0.712332
52.5	220	0.053996	0.740708
52.5	222.5	0.111954	0.491594
52.5	225	0.072451	0.656843
52.5	227.5	0.10807	0.50684
52.5	230	0.210283	0.192782
52.5	232.5	0.189459	0.241643
52.5	235	0.233036	0.147863
52.5	237.5	0.171123	0.291074
52.5	240	0.234164	0.145855
52.5	242.5	0.230166	0.153062
52.5	245	0.163244	0.314186
52.5	247.5	0.141224	0.384724
52.5	250	0.13108	0.420113
52.5	252.5	0.124793	0.442941
52.5	255	0.104451	0.521253
52.5	257.5	0.051936	0.750277
52.5	260	0.102312	0.529864
52.5	262.5	-0.005185	0.974667
52.5	265	-0.082383	0.613298
52.5	267.5	-0.069395	0.670479
52.5	270	-0.098112	0.546979
52.5	272.5	-0.015087	0.926383
52.5	275	0.093111	0.567692
52.5	277.5	0.212603	0.187806
52.5	280	0.228962	0.155281
52.5	282.5	0.239387	0.136821
52.5	285	0.281946	0.07797
52.5	287.5	0.277287	0.083228
52.5	290	0.222675	0.167257
52.5	292.5	0.231457	0.150706
52.5	295	0.265411	0.097881
52.5	297.5	0.244844	0.127831
52.5	300	0.329623	0.037796
52.5	302.5	0.454455	0.00322
52.5	305	0.268437	0.093972
52.5	307.5	0.103855	0.523644
52.5	310	0.117372	0.470733
52.5	312.5	0.152613	0.347153
52.5	315	0.093292	0.566933
52.5	317.5	0.175847	0.277757
52.5	320	0.227259	0.158462
52.5	322.5	0.253259	0.114845
52.5	325	0.246953	0.124479
52.5	327.5	0.200607	0.214539
52.5	330	0.13015	0.423448
52.5	332.5	0.093952	0.564183
52.5	335	0.088831	0.585697
52.5	337.5	0.146298	0.367699
52.5	340	0.301463	0.058704
52.5	342.5	0.309656	0.051844
52.5	345	0.391838	0.012402
52.5	347.5	0.416404	0.007525
52.5	350	0.36726	0.019741
52.5	352.5	0.448832	0.003673
52.5	355	0.422641	0.00659
52.5	357.5	0.441953	0.004302
50	0	0.390986	0.01261
50	2.5	0.258912	0.106696
50	5	0.181608	0.262065
50	7.5	0.297471	0.062299
50	10	0.370105	0.018739
50	12.5	0.414251	0.007874
50	15	0.331484	0.036664
50	17.5	0.33307	0.03572
50	20	0.255832	0.111079
50	22.5	0.175681	0.278217
50	25	0.10103	0.535062
50	27.5	0.075281	0.644311
50	30	0.037441	0.818584
50	32.5	0.071737	0.660022
50	35	0.178422	0.270669
50	37.5	0.230497	0.152455
50	40	0.329175	0.038073
50	42.5	0.245583	0.126649
50	45	0.0995	0.541294
50	47.5	0.084403	0.604593
50	50	0.116017	0.475907
50	52.5	0.070165	0.667033
50	55	0.105712	0.516206
50	57.5	0.033905	0.835469
50	60	-0.131544	0.418458
50	62.5	-0.158579	0.3284
50	65	-0.182503	0.25968
50	67.5	-0.135392	0.404854
50	70	0.022793	0.888976
50	72.5	0.048773	0.765045
50	75	0.058535	0.719764
50	77.5	0.057129	0.726232
50	80	0.018956	0.907573
50	82.5	0.146117	0.368299
50	85	0.087024	0.593378
50	87.5	0.025732	0.874763
50	90	-0.072933	0.654703
50	92.5	0.015455	0.924593
50	95	-0.056403	0.729579
50	97.5	0.019251	0.906142
50	100	0.015099	0.926325
50	102.5	0.019085	0.90695
50	105	0.060532	0.710608
50	107.5	-0.082782	0.611574
50	110	-0.059412	0.715736
50	112.5	0.135658	0.403923
50	115	0.159545	0.325423
50	117.5	0.167648	0.301129
50	120	0.138449	0.394227
50	122.5	0.186306	0.249711
50	125	0.150663	0.353423
50	127.5	0.154378	0.341539
50	130	0.25387	0.113941
50	132.5	0.223599	0.165456
50	135	0.2543	0.11331
50	137.5	0.325992	0.040089
50	140	0.359732	0.022612
50	142.5	0.14611	0.368322
50	145	0.173961	0.283025
50	147.5	0.165965	0.306075
50	150	-0.031221	0.848335
50	152.5	-0.027452	0.866465
50	155	0.078689	0.629353
50	157.5	0.121855	0.453833
50	160	0.053824	0.741508
50	162.5	0.087783	0.590144
50	165	0.045022	0.782661
50	167.5	0.025999	0.873474
50	170	0.090049	0.580547
50	172.5	0.135969	0.402834
50	175	0.203815	0.207145
50	177.5	0.333895	0.035237
50	180	0.448016	0.003743
50	182.5	0.389083	0.013087
50	185	0.169785	0.294917
50	187.5	0.175388	0.279034
50	190	0.142607	0.380039
50	192.5	0.124252	0.444935
50	195	0.062223	0.70289
50	197.5	-0.001006	0.995083
50	200	-0.00434	0.978798
50	202.5	0.097641	0.548913
50	205	-0.011712	0.942817
50	207.5	-0.012622	0.938384
50	210	-0.107087	0.510734
50	212.5	-0.208039	0.197683
50	215	-0.075579	0.643001
50	217.5	-0.001292	0.993686
50	220	0.044113	0.786947
50	222.5	-0.007478	0.963472
50	225	0.073545	0.651989
50	227.5	0.142408	0.380712
50	230	0.227235	0.158507
50	232.5	0.052815	0.746191
50	235	0.104634	0.52052
50	237.5	0.087255	0.592391
50	240	-0.154407	0.341447
50	242.5	0.125436	0.440576
50	245	0.274737	0.086221
50	247.5	0.055787	0.73242
50	250	0.072738	0.65557
50	252.5	0.197949	0.220801
50	255	0.178075	0.271617
50	257.5	0.175076	0.279904
50	260	-0.004311	0.978938
50	262.5	-0.056844	0.727542
50	265	-0.117441	0.470471
50	267.5	-0.055595	0.733308
50	270	-0.087664	0.59065
50	272.5	-0.053325	0.743822
50	275	0.053303	0.743925
50	277.5	0.247446	0.123704
50	280	0.203429	0.208026
50	282.5	0.251684	0.117196
50	285	0.197488	0.2219
50	287.5	0.22232	0.167952
50	290	0.245483	0.126809
50	292.5	0.162607	0.316103
50	295	0.101722	0.532255
50	297.5	0.280094	0.080027
50	300	0.302892	0.057458
50	302.5	0.324934	0.040778
50	305	0.198828	0.218717
50	307.5	0.137738	0.396684
50	310	0.093872	0.564517
50	312.5	0.118589	0.466115
50	315	0.045026	0.782643
50	317.5	0.110649	0.496688
50	320	0.224556	0.163606
50	322.5	0.282906	0.076919
50	325	0.128699	0.428678
50	327.5	0.075336	0.644069
50	330	0.03376	0.83616
50	332.5	-0.061142	0.707821
50	335	-0.000533	0.997397
50	337.5	0.088823	0.58573
50	340	0.253211	0.114916
50	342.5	0.343386	0.030057
50	345	0.565499	0.000143
50	347.5	0.496548	0.001118
50	350	0.427713	0.005906
50	352.5	0.363219	0.021242
50	355	0.388398	0.013262
50	357.5	0.453759	0.003274
47.5	0	0.317299	0.04604
47.5	2.5	0.186771	0.248509
47.5	5	0.144874	0.372432
47.5	7.5	0.171168	0.290944
47.5	10	0.224031	0.164619
47.5	12.5	0.22226	0.168069
47.5	15	0.258036	0.107929
47.5	17.5	0.236454	0.141841
47.5	20	0.151176	0.351767
47.5	22.5	0.142228	0.381318
47.5	25	0.14612	0.368289
47.5	27.5	0.093629	0.565529
47.5	30	-0.066863	0.681858
47.5	32.5	-0.057376	0.725091
47.5	35	0.029702	0.855635
47.5	37.5	0.129333	0.426391
47.5	40	0.198981	0.218354
47.5	42.5	0.131887	0.417234
47.5	45	-0.062984	0.699424
47.5	47.5	-0.043935	0.787785
47.5	50	0.042975	0.79232
47.5	52.5	0.150977	0.352409
47.5	55	0.112201	0.490635
47.5	57.5	0.125674	0.439699
47.5	60	0.085232	0.601035
47.5	62.5	-0.042668	0.793768
47.5	65	-0.138105	0.395415
47.5	67.5	-0.043473	0.789965
47.5	70	0.12714	0.43434
47.5	72.5	0.201152	0.213271
47.5	75	0.102216	0.530254
47.5	77.5	0.153816	0.343321
47.5	80	0.168687	0.2981
47.5	82.5	0.158185	0.32962
47.5	85	0.064246	0.693693
47.5	87.5	0.235567	0.143386
47.5	90	0.202656	0.209795
47.5	92.5	0.244407	0.128534
47.5	95	0.023744	0.884374
47.5	97.5	0.018255	0.91098
47.5	100	0.000357	0.998254
47.5	102.5	0.147303	0.364382
47.5	105	0.032335	0.84299
47.5	107.5	-0.115382	0.47834
47.5	110	-0.06934	0.670725
47.5	112.5	-0.038767	0.81227
47.5	115	0.150347	0.354444
47.5	117.5	0.27267	0.088707
47.5	120	0.112532	0.489347
47.5	122.5	0.104405	0.521437
47.5	125	0.092057	0.572103
47.5	127.5	0.238477	0.138363
47.5	130	0.295367	0.064263
47.5	132.5	0.131182	0.41975
47.5	135	0.168046	0.299966
47.5	137.5	0.124289	0.444796
47.5	140	0.260664	0.104262
47.5	142.5	0.181599	0.262088
47.5	145	0.182162	0.260587
47.5	147.5	0.099184	0.542585
47.5	150	0.007843	0.96169
47.5	152.5	0.00097	0.995261
47.5	155	0.144978	0.372084
47.5	157.5	0.152353	0.347987
47.5	160	0.018111	0.911677
47.5	162.5	0.069762	0.668839
47.5	165	-0.044004	0.787458
47.5	167.5	0.039969	0.806561
47.5	170	-0.030033	0.854041
47.5	172.5	-0.098481	0.545464
47.5	175	0.069821	0.668571
47.5	177.5	0.233289	0.14741
47.5	180	0.224151	0.164388
47.5	182.5	0.19133	0.23694
47.5	185	0.081679	0.616342
47.5	187.5	0.017418	0.915046
47.5	190	0.095345	0.558395
47.5	192.5	0.048562	0.766033
47.5	195	-0.009452	0.953841
47.5	197.5	-0.040566	0.803725
47.5	200	0.108155	0.506503
47.5	202.5	0.067182	0.680422
47.5	205	0.105322	0.517765
47.5	207.5	0.049284	0.762653
47.5	210	-0.067227	0.680216
47.5	212.5	-0.140576	0.386932
47.5	215	-0.080382	0.621971
47.5	217.5	0.067459	0.679176
47.5	220	0.059885	0.71357
47.5	222.5	0.012214	0.940374
47.5	225	-0.014376	0.929842
47.5	227.5	0.080705	0.620567
47.5	230	0.034864	0.83088
47.5	232.5	-0.049182	0.763129
47.5	235	-0.084174	0.605576
47.5	237.5	0.072152	0.658175
47.5	240	0.021741	0.89407
47.5	242.5	0.056673	0.728331
47.5	245	0.077712	0.633625
47.5	247.5	0.186159	0.250091
47.5	250	0.13745	0.39768
47.5	252.5	0.159719	0.32489
47.5	255	0.173347	0.284753
47.5	257.5	0.124707	0.443257
47.5	260	-0.037752	0.817102
47.5	262.5	-0.001592	0.992221
47.5	265	-0.091212	0.575647
47.5	267.5	-0.041193	0.800755
47.5	270	-0.093877	0.564495
47.5	272.5	0.005378	0.973728
47.5	275	0.100296	0.538047
47.5	277.5	0.175685	0.278207
47.5	280	0.134007	0.409718
47.5	282.5	0.00675	0.967027
47.5	285	-0.011693	0.942914
47.5	287.5	0.098875	0.543848
47.5	290	0.213687	0.185511
47.5	292.5	0.179149	0.26869
47.5	295	0.168384	0.298981
47.5	297.5	0.18121	0.263128
47.5	300	0.229464	0.154352
47.5	302.5	0.293846	0.065713
47.5	305	0.288498	0.071017
47.5	307.5	0.091736	0.573449
47.5	310	0.03803	0.815775
47.5	312.5	-0.007852	0.961648
47.5	315	0.090861	0.577124
47.5	317.5	0.240871	0.134331
47.5	320	0.262383	0.101915
47.5	322.5	0.145236	0.371225
47.5	325	0.111299	0.494148
47.5	327.5	0.158609	0.328306
47.5	330	0.053837	0.741446
47.5	332.5	0.102606	0.528676
47.5	335	0.141625	0.383361
47.5	337.5	0.088877	0.585501
47.5	340	0.270624	0.091223
47.5	342.5	0.494793	0.001172
47.5	345	0.580702	8.6e-05
47.5	347.5	0.476478	0.001883
47.5	350	0.34161	0.030975
47.5	352.5	0.327134	0.039356
47.5	355	0.374232	0.017361
47.5	357.5	0.38054	0.015421
45	0	0.202122	0.211024
45	2.5	0.146263	0.367815
45	5	0.119979	0.460867
45	7.5	0.048081	0.768285
45	10	-0.005584	0.97272
45	12.5	0.059517	0.715257
45	15	0.08579	0.598647
45	17.5	0.141117	0.385088
45	20	0.093059	0.567909
45	22.5	0.236868	0.141125
45	25	0.192984	0.232835
45	27.5	0.183545	0.256922
45	30	0.067992	0.676775
45	32.5	0.004472	0.978153
45	35	-0.144462	0.373808
45	37.5	-0.045445	0.780666
45	40	0.058992	0.717666
45	42.5	-0.00368	0.982021
45	45	-0.051385	0.752844
45	47.5	0.014341	0.930011
45	50	0.095899	0.556098
45	52.5	0.047919	0.769043
45	55	0.124791	0.442946
45	57.5	0.140826	0.386079
45	60	0.075288	0.644281
45	62.5	0.053487	0.743073
45	65	0.025256	0.877062
45	67.5	0.123137	0.449063
45	70	0.173399	0.284606
45	72.5	0.243677	0.129715
45	75	0.324177	0.041277
45	77.5	0.322776	0.042213
45	80	0.184329	0.254862
45	82.5	0.103914	0.523408
45	85	0.046458	0.775903
45	87.5	0.174355	0.281919
45	90	0.182165	0.26058
45	92.5	0.120888	0.457452
45	95	0.145779	0.369419
45	97.5	0.053882	0.741239
45	100	0.036585	0.822662
45	102.5	0.044088	0.787064
45	105	0.061359	0.70683
45	107.5	-0.04623	0.776974
45	110	0.112791	0.488343
45	112.5	0.019609	0.904404
45	115	0.046741	0.774572
45	117.5	0.154142	0.342287
45	120	0.146881	0.365772
45	122.5	0.086025	0.597639
45	125	0.185491	0.251825
45	127.5	-0.011584	0.943445
45	130	0.028203	0.862849
45	132.5	0.083532	0.608337
45	135	0.093355	0.566671
45	137.5	0.020753	0.898857
45	140	-0.076556	0.6387
45	142.5	-0.11075	0.496294
45	145	0.048308	0.767223
45	147.5	0.042458	0.794762
45	150	-0.044026	0.787355
45	152.5	0.002987	0.985404
45	155	0.069293	0.670937
45	157.5	0.210837	0.191587
45	160	0.13421	0.409004
45	162.5	-0.061326	0.706982
45	165	-0.18079	0.264256
45	167.5	-0.135589	0.404162
45	170	-0.137476	0.397592
45	172.5	-0.04762	0.770445
45	175	0.093588	0.565699
45	177.5	0.113717	0.484755
45	180	0.123268	0.448575
45	182.5	0.058624	0.719355
45	185	-0.01089	0.946825
45	187.5	-0.098083	0.547097
45	190	-0.114068	0.4834
45	192.5	-0.190925	0.237952
45	195	-0.174098	0.28264
45	197.5	-0.16501	0.308906
45	200	-0.103807	0.523838
45	202.5	-0.106447	0.513277
45	205	-0.140033	0.388785
45	207.5	-0.140457	0.387336
45	210	-0.261542	0.10306
45	212.5	-0.243251	0.130408
45	215	-0.138451	0.39422
45	217.5	-0.030076	0.853837
45	220	-0.112502	0.489462
45	222.5	-0.186637	0.248856
45	225	-0.21979	0.172968
45	227.5	-0.151183	0.351742
45	230	-0.132837	0.413858
45	232.5	-0.15142	0.350981
45	235	-0.135898	0.403084
45	237.5	-0.029745	0.855427
45	240	-0.014211	0.930647
45	242.5	0.038981	0.811252
45	245	0.090287	0.579543
45	247.5	0.077582	0.634194
45	250	0.088371	0.587647
45	252.5	0.131579	0.418332
45	255	0.067729	0.67796
45	257.5	-0.155397	0.338322
45	260	-0.12584	0.439093
45	262.5	-0.078395	0.630636
45	265	-0.14041	0.387499
45	267.5	-0.218446	0.175677
45	270	-0.210004	0.193387
45	272.5	-0.089715	0.581959
45	275	-0.007774	0.962027
45	277.5	0.083897	0.606766
45	280	0.00938	0.954192
45	282.5	-0.039374	0.809383
45	285	-0.03735	0.819014
45	287.5	0.028462	0.861599
45	290	0.045618	0.779852
45	292.5	0.117715	0.469429
45	295	0.173865	0.283293
45	297.5	0.143387	0.377413
45	300	0.171246	0.290721
45	302.5	0.227849	0.157354
45	305	0.186764	0.248528
45	307.5	0.044234	0.786372
45	310	0.059697	0.714429
45	312.5	0.149225	0.358089
45	315	0.228468	0.156199
45	317.5	0.258195	0.107705
45	320	0.266765	0.096116
45	322.5	0.126167	0.437895
45	325	0.176413	0.276189
45	327.5	0.280692	0.079358
45	330	0.280033	0.080096
45	332.5	0.247967	0.122889
45	335	0.243335	0.130272
45	337.5	0.152251	0.348311
45	340	0.258447	0.107349
45	342.5	0.445767	0.003942
45	345	0.505969	0.000866
45	347.5	0.540989	0.000313
45	350	0.466319	0.002422
45	352.5	0.460171	0.002811
45	355	0.439824	0.004514
45	357.5	0.283191	0.076609
42.5	0	0.236271	0.142159
42.5	2.5	0.232729	0.148412
42.5	5	0.141219	0.384742
42.5	7.5	-0.098965	0.543483
42.5	10	-0.075896	0.641603
42.5	12.5	-0.029267	0.857725
42.5	15	0.029427	0.856956
42.5	17.5	0.040304	0.804967
42.5	20	0.144109	0.374989
42.5	22.5	0.152505	0.347497
42.5	25	0.182124	0.260687
42.5	27.5	0.136321	0.401606
42.5	30	-0.146551	0.366864
42.5	32.5	-0.123615	0.447291
42.5	35	-0.032168	0.843789
42.5	37.5	0.004072	0.980106
42.5	40	-0.085102	0.601593
42.5	42.5	0.105791	0.51589
42.5	45	0.142146	0.381598
42.5	47.5	0.093583	0.565721
42.5	50	0.239829	0.136075
42.5	52.5	0.088873	0.585518
42.5	55	0.127727	0.432203
42.5	57.5	0.020521	0.899983
42.5	60	0.06791	0.677143
42.5	62.5	0.040646	0.803345
42.5	65	0.069471	0.670139
42.5	67.5	0.129959	0.424134
42.5	70	0.250816	0.118508
42.5	72.5	0.252886	0.115398
42.5	75	0.224519	0.163676
42.5	77.5	0.079236	0.626964
42.5	80	0.122466	0.451556
42.5	82.5	0.150545	0.353802
42.5	85	0.24036	0.135185
42.5	87.5	0.118527	0.466347
42.5	90	0.195487	0.226713
42.5	92.5	0.155467	0.338101
42.5	95	0.245014	0.127559
42.5	97.5	-0.009314	0.954514
42.5	100	0.032714	0.841174
42.5	102.5	0.031803	0.845539
42.5	105	0.05992	0.713412
42.5	107.5	0.105984	0.515121
42.5	110	0.029999	0.854205
42.5	112.5	0.029047	0.858787
42.5	115	-0.023335	0.88635
42.5	117.5	-0.030928	0.849741
42.5	120	0.140669	0.386616
42.5	122.5	0.126492	0.436706
42.5	125	-0.089555	0.582633
42.5	127.5	-0.255573	0.111455
42.5	130	-0.029426	0.856959
42.5	132.5	0.045007	0.782731
42.5	135	0.016138	0.921269
42.5	137.5	-0.112969	0.487653
42.5	140	-0.046718	0.774681
42.5	142.5	-0.054165	0.739926
42.5	145	0.052934	0.74564
42.5	147.5	-0.132195	0.416139
42.5	150	-0.005649	0.972402
42.5	152.5	0.101603	0.532735
42.5	155	0.096587	0.553254
42.5	157.5	0.079053	0.627759
42.5	160	0.085998	0.597755
42.5	162.5	-0.018203	0.911233
42.5	165	-0.066387	0.684006
42.5	167.5	-0.113354	0.486161
42.5	170	-0.124639	0.443508
42.5	172.5	-0.052739	0.746542
42.5	175	-0.040113	0.805876
42.5	177.5	-0.107858	0.507678
42.5	180	-0.244604	0.128218
42.5	182.5	-0.218449	0.175671
42.5	185	-0.168746	0.297928
42.5	187.5	-0.152502	0.347508
42.5	190	-0.231879	0.149943
42.5	192.5	-0.236827	0.141196
42.5	195	-0.208903	0.195785
42.5	197.5	-0.224593	0.163535
42.5	200	-0.129672	0.425167
42.5	202.5	-0.227369	0.158254
42.5	205	-0.315736	0.047182
42.5	207.5	-0.241963	0.132521
42.5	210	-0.255209	0.111983
42.5	212.5	-0.250577	0.118871
42.5	215	-0.254524	0.112982
42.5	217.5	-0.217772	0.177047
42.5	220	-0.281424	0.078545
42.5	222.5	-0.270846	0.090947
42.5	225	-0.299956	0.060041
42.5	227.5	-0.178785	0.26968
42.5	230	-0.245916	0.126119
42.5	232.5	-0.339736	0.031969
42.5	235	-0.212298	0.188454
42.5	237.5	-0.033733	0.836291
42.5	240	-0.109636	0.500663
42.5	242.5	-0.069861	0.668393
42.5	245	-0.032257	0.843363
42.5	247.5	-0.199739	0.216571
42.5	250	-0.120577	0.458618
42.5	252.5	-0.038666	0.812753
42.5	255	-0.071321	0.661874
42.5	257.5	-0.155358	0.338446
42.5	260	-0.137054	0.399054
42.5	262.5	-0.073242	0.653333
42.5	265	-0.074226	0.648974
42.5	267.5	-0.108663	0.504495
42.5	270	-0.051429	0.75264
42.5	272.5	0.150368	0.354376
42.5	275	0.119133	0.464058
42.5	277.5	0.089201	0.584131
42.5	280	0.017166	0.916269
42.5	282.5	-0.030706	0.850809
42.5	285	-0.007076	0.965435
42.5	287.5	0.020179	0.901641
42.5	290	0.097102	0.551132
42.5	292.5	0.275123	0.085762
42.5	295	0.319498	0.044471
42.5	297.5	0.277665	0.082791
42.5	300	0.230119	0.153147
42.5	302.5	0.27891	0.081366
42.5	305	0.31443	0.048154
42.5	307.5	0.160182	0.323471
42.5	310	0.048637	0.76568
42.5	312.5	0.094291	0.562773
42.5	315	0.23066	0.152156
42.5	317.5	0.169584	0.2955
42.5	320	0.082924	0.61096
42.5	322.5	-0.00057	0.997216
42.5	325	0.056054	0.73119
42.5	327.5	0.22209	0.168403
42.5	330	0.260711	0.104198
42.5	332.5	0.338736	0.03251
42.5	335	0.261839	0.102655
42.5	337.5	0.207407	0.199079
42.5	340	0.208143	0.197454
42.5	342.5	0.331525	0.036639
42.5	345	0.409079	0.008767
42.5	347.5	0.351716	0.026044
42.5	350	0.40479	0.009573
42.5	352.5	0.297974	0.061836
42.5	355	0.400085	0.010529
42.5	357.5	0.355368	0.02443
40	0	0.141957	0.382238
40	2.5	0.09599	0.555723
40	5	0.102208	0.530288
40	7.5	0.063375	0.697645
40	10	0.043461	0.790022
40	12.5	-0.029058	0.858734
40	15	-0.129096	0.427245
40	17.5	0.007451	0.963603
40	20	0.156905	0.333596
40	22.5	0.13014	0.423484
40	25	0.068238	0.675672
40	27.5	0.016319	0.920386
40	30	-0.053128	0.744739
40	32.5	-0.068342	0.675205
40	35	-0.084352	0.604809
40	37.5	-0.007653	0.962618
40	40	0.148806	0.359455
40	42.5	-0.026761	0.8698
40	45	0.016451	0.919748
40	47.5	0.296021	0.063647
40	50	0.237742	0.139621
40	52.5	0.048608	0.765815
40	55	0.043674	0.789016
40	57.5	0.078895	0.628449
40	60	0.042103	0.796444
40	62.5	-0.011712	0.94282
40	65	0.069642	0.669375
40	67.5	0.194837	0.228293
40	70	0.154648	0.340683
40	72.5	0.095533	0.557616
40	75	0.0615	0.706187
40	77.5	0.012373	0.939599
40	80	0.107942	0.507344
40	82.5	0.155017	0.33952
40	85	-0.035417	0.828239
40	87.5	-0.068469	0.674634
40	90	0.021866	0.893461
40	92.5	0.11642	0.474366
40	95	0.112307	0.490221
40	97.5	-0.086673	0.594871
40	100	0.182707	0.259139
40	102.5	0.172175	0.288072
40	105	0.102333	0.529779
40	107.5	0.020987	0.897725
40	110	0.089904	0.58116
40	112.5	0.128032	0.431095
40	115	0.073303	0.65306
40	117.5	0.034767	0.831342
40	120	0.01037	0.94936
40	122.5	-0.160518	0.322445
40	125	-0.056254	0.730265
40	127.5	0.246026	0.125944
40	130	0.192446	0.234164
40	132.5	0.0191	0.906878
40	135	-0.07546	0.643523
40	137.5	-0.250194	0.119454
40	140	-0.175329	0.279197
40	142.5	-0.01134	0.944633
40	145	0.099164	0.542667
40	147.5	0.116197	0.475219
40	150	0.079808	0.62447
40	152.5	0.013081	0.936151
40	155	-0.106342	0.513694
40	157.5	-0.14305	0.378544
40	160	-0.056406	0.729565
40	162.5	-0.051595	0.751866
40	165	-0.056343	0.729856
40	167.5	-0.101079	0.534862
40	170	-0.156233	0.335696
40	172.5	-0.151055	0.352155
40	175	-0.268778	0.09354
40	177.5	-0.332702	0.035937
40	180	-0.368691	0.019232
40	182.5	-0.429549	0.005673
40	185	-0.402613	0.010006
40	187.5	-0.368081	0.019447
40	190	-0.273645	0.087528
40	192.5	-0.421979	0.006685
40	195	-0.424059	0.006392
40	197.5	-0.313676	0.048722
40	200	-0.256523	0.110084
40	202.5	-0.164505	0.310411
40	205	-0.17378	0.283533
40	207.5	-0.23789	0.139366
40	210	-0.240523	0.134913
40	212.5	-0.291404	0.068095
40	215	-0.199454	0.21724
40	217.5	-0.298454	0.061398
40	220	-0.283049	0.076763
40	222.5	-0.337324	0.033287
40	225	-0.389742	0.01292
40	227.5	-0.345373	0.029056
40	230	-0.369613	0.018909
40	232.5	-0.372412	0.017958
40	235	-0.115073	0.479529
40	237.5	-0.226326	0.160223
40	240	-0.066688	0.682647
40	242.5	-0.089901	0.581173
40	245	-0.084143	0.605709
40	247.5	-0.206527	0.201034
40	250	-0.211036	0.191158
40	252.5	-0.126884	0.435275
40	255	-0.00738	0.963953
40	257.5	-0.067517	0.678912
40	260	-0.018324	0.910644
40	262.5	0.02115	0.896932
40	265	0.149908	0.355867
40	267.5	0.065305	0.688894
40	270	0.083707	0.607585
40	272.5	0.199606	0.216882
40	275	0.137689	0.396855
40	277.5	0.09769	0.548713
40	280	0.034213	0.833992
40	282.5	0.140759	0.386307
40	285	0.1234	0.448086
40	287.5	0.069919	0.668137
40	290	0.158678	0.328093
40	292.5	0.288844	0.070664
40	295	0.332299	0.036176
40	297.5	0.285865	0.07375
40	300	0.24606	0.12589
40	302.5	0.241477	0.133325
40	305	0.236847	0.141161
40	307.5	0.235774	0.143024
40	310	0.053033	0.745178
40	312.5	0.109898	0.499635
40	315	0.262244	0.102105
40	317.5	0.160732	0.321792
40	320	0.160378	0.32287
40	322.5	0.236486	0.141787
40	325	0.185205	0.252571
40	327.5	0.2872	0.072354
40	330	0.321262	0.043244
40	332.5	0.22167	0.16923
40	335	0.11735	0.470816
40	337.5	-0.005668	0.972311
40	340	0.13063	0.421727
40	342.5	0.213235	0.186467
40	345	0.260126	0.105006
40	347.5	0.369306	0.019016
40	350	0.132831	0.413879
40	352.5	0.146985	0.36543
40	355	0.146609	0.366673
40	357.5	0.105972	0.515169
37.5	0	-0.028838	0.859789
37.5	2.5	-0.067666	0.67824
37.5	5	0.022535	0.890222
37.5	7.5	-0.022313	0.891301
37.5	10	-0.000124	0.999396
37.5	12.5	-0.025171	0.877475
37.5	15	0.032321	0.843057
37.5	17.5	-0.082536	0.612634
37.5	20	-0.069411	0.670408
37.5	22.5	0.051436	0.752609
37.5	25	0.094143	0.563387
37.5	27.5	0.233459	0.147107
37.5	30	0.100595	0.536832
37.5	32.5	-0.143491	0.377062
37.5	35	0.112902	0.487912
37.5	37.5	0.160775	0.32166
37.5	40	0.170932	0.291621
37.5	42.5	0.090645	0.578035
37.5	45	0.052317	0.748504
37.5	47.5	0.141455	0.383941
37.5	50	0.164777	0.3096
37.5	52.5	0.000528	0.997419
37.5	55	-0.060769	0.709525
37.5	57.5	-0.169907	0.294567
37.5	60	-0.032788	0.840819
37.5	62.5	-0.004226	0.979355
37.5	65	0.083955	0.606516
37.5	67.5	0.135682	0.403837
37.5	70	0.085873	0.598289
37.5	72.5	-0.065064	0.689987
37.5	75	0.083594	0.608071
37.5	77.5	0.096977	0.551646
37.5	80	0.259734	0.105549
37.5	82.5	0.238397	0.138501
37.5	85	0.108391	0.505569
37.5	87.5	0.005757	0.971873
37.5	90	-0.197327	0.222286
37.5	92.5	-0.144114	0.374973
37.5	95	-0.191668	0.236096
37.5	97.5	-0.177676	0.272708
37.5	100	-0.269966	0.092044
37.5	102.5	-0.194437	0.229269
37.5	105	0.108901	0.503559
37.5	107.5	0.191412	0.236734
37.5	110	0.098538	0.545232
37.5	112.5	0.077113	0.636251
37.5	115	0.047134	0.772729
37.5	117.5	-0.021195	0.896715
37.5	120	0.078507	0.630146
37.5	122.5	0.015507	0.92434
37.5	125	0.071482	0.661155
37.5	127.5	-0.025516	0.875807
37.5	130	0.025971	0.873611
37.5	132.5	-0.143293	0.377727
37.5	135	-0.197824	0.221098
37.5	137.5	-0.277653	0.082805
37.5	140	-0.154729	0.340428
37.5	142.5	-0.248298	0.122374
37.5	145	-0.061218	0.707473
37.5	147.5	-0.054844	0.736784
37.5	150	-0.142107	0.381729
37.5	152.5	-0.163027	0.314837
37.5	155	-0.142547	0.380243
37.5	157.5	-0.13753	0.397403
37.5	160	-0.193786	0.23086
37.5	162.5	-0.143984	0.375407
37.5	165	-0.095416	0.558101
37.5	167.5	-0.190961	0.237863
37.5	170	-0.297525	0.06225
37.5	172.5	-0.326028	0.040066
37.5	175	-0.380839	0.015334
37.5	177.5	-0.388707	0.013183
37.5	180	-0.413829	0.007943
37.5	182.5	-0.380402	0.015461
37.5	185	-0.362561	0.021495
37.5	187.5	-0.329665	0.037771
37.5	190	-0.385677	0.013979
37.5	192.5	-0.398246	0.010924
37.5	195	-0.320808	0.043557
37.5	197.5	-0.280715	0.079332
37.5	200	-0.255888	0.110998
37.5	202.5	-0.101369	0.533686
37.5	205	-0.055755	0.732569
37.5	207.5	-0.168885	0.297525
37.5	210	-0.287932	0.071598
37.5	212.5	-0.37518	0.017057
37.5	215	-0.395113	0.011626
37.5	217.5	-0.376178	0.016742
37.5	220	-0.409197	0.008746
37.5	222.5	-0.175478	0.278783
37.5	225	-0.254292	0.113322
37.5	227.5	-0.295482	0.064154
37.5	230	-0.335283	0.034437
37.5	232.5	-0.259194	0.106301
37.5	235	-0.120896	0.45742
37.5	237.5	-0.168408	0.298911
37.5	240	-0.133564	0.411283
37.5	242.5	-0.195646	0.226328
37.5	245	-0.12248	0.451506
37.5	247.5	-0.111299	0.494147
37.5	250	-0.065186	0.689432
37.5	252.5	-0.060534	0.710602
37.5	255	-0.136293	0.401704
37.5	257.5	0.031835	0.845387
37.5	260	0.218225	0.176127
37.5	262.5	0.099735	0.540334
37.5	265	0.08421	0.605418
37.5	267.5	0.012174	0.940568
37.5	270	-0.020882	0.898234
37.5	272.5	0.0021	0.989741
37.5	275	0.0152	0.925834
37.5	277.5	0.033837	0.835792
37.5	280	0.10792	0.507432
37.5	282.5	0.209934	0.193539
37.5	285	0.137826	0.396381
37.5	287.5	0.166517	0.304447
37.5	290	0.191579	0.236319
37.5	292.5	0.177581	0.272969
37.5	295	0.139885	0.389292
37.5	297.5	0.017503	0.914631
37.5	300	0.144385	0.374066
37.5	302.5	0.254316	0.113286
37.5	305	0.186762	0.248533
37.5	307.5	0.143109	0.378345
37.5	310	0.127549	0.432851
37.5	312.5	0.152646	0.347047
37.5	315	0.178829	0.269559
37.5	317.5	0.100933	0.535456
37.5	320	0.206298	0.201547
37.5	322.5	0.143778	0.3761
37.5	325	0.127896	0.43159
37.5	327.5	0.188008	0.245335
37.5	330	0.175146	0.279707
37.5	332.5	0.102191	0.530356
37.5	335	0.147851	0.362581
37.5	337.5	0.115072	0.479532
37.5	340	0.045005	0.78274
37.5	342.5	0.195352	0.22704
37.5	345	0.225628	0.161551
37.5	347.5	0.225097	0.162566
37.5	350	0.05027	0.758048
37.5	352.5	0.123767	0.446726
37.5	355	0.153779	0.343438
37.5	357.5	0.083766	0.607331
35	0	-0.057406	0.724954
35	2.5	-0.169833	0.294781
35	5	-0.171547	0.289863
35	7.5	-0.08775	0.590287
35	10	-0.084977	0.602128
35	12.5	-0.04294	0.792487
35	15	-0.039395	0.809285
35	17.5	-0.155698	0.337375
35	20	-0.203444	0.207992
35	22.5	-0.054613	0.737851
35	25	0.076897	0.6372
35	27.5	0.207632	0.198581
35	30	0.313624	0.048762
35	32.5	0.16672	0.30385
35	35	0.036834	0.821476
35	37.5	0.058869	0.718226
35	40	-0.015384	0.924935
35	42.5	0.09782	0.548179
35	45	0.04661	0.775187
35	47.5	-0.127094	0.434507
35	50	-0.029226	0.857922
35	52.5	0.055292	0.73471
35	55	-0.116005	0.475953
35	57.5	-0.057622	0.723962
35	60	0.025908	0.873916
35	62.5	0.14351	0.376997
35	65	0.07269	0.655781
35	67.5	0.029385	0.857158
35	70	-0.057815	0.72307
35	72.5	-0.134377	0.408415
35	75	0.004022	0.980347
35	77.5	0.162122	0.317567
35	80	-0.023685	0.884659
35	82.5	0.011504	0.943835
35	85	-0.061087	0.708071
35	87.5	-0.223096	0.166434
35	90	-0.089134	0.584415
35	92.5	-0.089993	0.580783
35	95	0.098378	0.545885
35	97.5	-0.269261	0.092928
35	100	-0.210941	0.191362
35	102.5	-0.109713	0.500363
35	105	-0.189586	0.241322
35	107.5	0.082004	0.614935
35	110	0.1004	0.537624
35	112.5	0.055215	0.735064
35	115	-0.036849	0.821405
35	117.5	-0.048862	0.764629
35	120	0.132803	0.413977
35	122.5	0.26648	0.096486
35	125	0.124506	0.443997
35	127.5	-0.093448	0.566285
35	130	-0.093627	0.565538
35	132.5	-0.189946	0.240413
35	135	-0.18377	0.25633
35	137.5	0.172963	0.285839
35	140	-0.04527	0.781491
35	142.5	-0.13465	0.407455
35	145	-0.029446	0.856867
35	147.5	-0.125374	0.440802
35	150	0.036239	0.824314
35	152.5	-0.081308	0.617951
35	155	-0.15558	0.337746
35	157.5	-0.074825	0.646325
35	160	-0.07929	0.626727
35	162.5	-0.141587	0.383492
35	165	-0.24332	0.130297
[truncated: 6,041 more rows]
