# Supplementary material for: Arctic weather variability and connectivity
Source: Nat Commun. 2023 Oct 18;14:6574. doi: 10.1038/s41467-023-42351-x (PMC10584854; doi:10.1038/s41467-023-42351-x)
Supplement: Supplementary file 3 — Supplmentary Data 1 [file 41467_2023_42351_MOESM3_ESM.zip › fig4.xlsx]

## Sheet: fig4a
	WACF	WPS	ICE
JAN	0.0421687	0.0481928	14.2327
FEB	0.0180723	0.060241	15.1183
MAR	0.0180723	0.0361446	15.2724
APR	0.108434	0.0963855	14.545
MAY	0.162651	0.216867	13.1281
JUN	0.277108	0.451807	11.5579
JUL	0.0963855	0.156627	9.13119
AUG	0.108434	0.108434	6.81833
SET	0.0421687	0.0843373	6.01714
OCT	0.0963855	0.0542169	7.91333
NOV	0.0783133	0.108434	10.4452
DEC	0.0542169	0.108434	12.6524

## Sheet: fig4b
latitude	longitude	r-value	p-value
90	0	0	0.483622
87.5	0	1	0.548168
87.5	55	2	0.456232
87.5	110	3	0.341946
87.5	165	4	0.214337
87.5	220	5	0.203864
87.5	275	6	0.488447
87.5	330	7	0.364161
85	0	8	0.554564
85	27.5	9	0.39773
85	55	10	0.26106
85	82.5	11	0.386909
85	110	12	0.142183
85	137.5	13	0.364196
85	165	14	0.372132
85	192.5	15	0.184977
85	220	16	0.313738
85	247.5	17	0.413476
85	275	18	0.514721
85	302.5	19	0.327226
85	330	20	0.538745
85	357.5	21	0.558094
82.5	0	22	0.674644
82.5	17.5	23	0.281416
82.5	35	24	0.217773
82.5	52.5	25	0.068092
82.5	70	26	0.175762
82.5	87.5	27	0.134397
82.5	105	28	0.309975
82.5	122.5	29	0.26424
82.5	140	30	0.142546
82.5	157.5	31	0.110449
82.5	175	32	0.042814
82.5	192.5	33	0.007465
82.5	210	34	0.231223
82.5	227.5	35	0.380614
82.5	245	36	0.375908
82.5	262.5	37	0.397005
82.5	350	38	0.522829
80	0	39	0.489613
80	12.5	40	0.23182
80	37.5	41	-0.060093
80	50	42	-0.287377
80	62.5	43	-0.181567
80	75	44	-0.016291
80	87.5	45	-0.097673
80	100	46	0.042032
80	112.5	47	0.0166
80	125	48	0.166007
80	137.5	49	0.042056
80	150	50	0.203787
80	162.5	51	0.041393
80	175	52	0.18721
80	187.5	53	0.127186
80	200	54	0.066297
80	212.5	55	0.188375
80	225	56	0.174285
80	237.5	57	0.343127
80	250	58	0.333361
80	262.5	59	0.242719
80	350	60	0.291588
77.5	0	61	0.32662
77.5	20	63	0.011412
77.5	30	64	0.148575
77.5	40	65	-0.053002
77.5	50	66	0.098666
77.5	60	67	0.091563
77.5	70	68	-0.235766
77.5	80	69	0.0074
77.5	90	70	0.157226
77.5	100	71	0.19203
77.5	110	72	0.054607
77.5	120	73	0.137831
77.5	130	74	0.204199
77.5	140	75	0.147393
77.5	150	76	0.174272
77.5	160	77	0.098269
77.5	170	78	0.09017
77.5	180	79	0.17767
77.5	190	80	0.280319
77.5	200	81	0.195857
77.5	210	82	0.035679
77.5	220	83	0.144097
77.5	230	84	0.151353
77.5	240	85	0.145192
77.5	250	86	0.213034
77.5	260	87	0.030708
77.5	290	88	-0.258537
77.5	350	89	0.398768
75	67.5	98	-0.017741
75	75	99	-0.145046
75	82.5	100	0.138328
75	120	101	-0.267696
75	127.5	102	-0.099225
75	135	103	-0.248504
75	142.5	104	-0.259504
75	157.5	105	0.06762
75	165	106	0.15217
75	172.5	107	0.128124
75	180	108	0.06318
75	187.5	109	-0.155035
75	195	110	-0.115658
75	202.5	111	-0.239708
75	210	112	-0.233371
75	217.5	113	-0.072237
75	225	114	0.010044
75	232.5	115	0.113786
75	240	116	0.038755
75	255	117	0.130694
75	262.5	118	0.178598
75	292.5	120	-0.08557
75	345	122	0.140278
75	352.5	123	0.065549
72.5	52.5	127	0.090724
72.5	60	128	-0.119393
72.5	67.5	129	0.140756
72.5	75	130	0.449759
72.5	135	131	0.041172
72.5	150	132	0.215827
72.5	157.5	133	-0.043379
72.5	165	134	-0.187294
72.5	172.5	135	-0.06976
72.5	180	136	-0.275246
72.5	187.5	137	-0.255055
72.5	195	138	-0.394861
72.5	202.5	139	-0.251748
72.5	210	140	-0.124423
72.5	217.5	141	-0.069107
72.5	225	142	-0.149742
72.5	232.5	143	0.099828
72.5	255	144	-0.091625
72.5	270	145	0.213813
72.5	285	146	-0.490843
72.5	292.5	147	0.1412
72.5	300	148	0.086757
72.5	345	149	0.016723
70	60	157	0.166376
70	65	158	0.088493
70	165	159	-0.104525
70	170	160	-0.029416
70	175	161	-0.279351
70	180	162	-0.116908
70	185	163	0.153129
70	195	165	-0.043925
70	215	166	-0.185771
70	220	167	-0.167848
70	225	168	0.18426
70	230	169	-0.341324
70	235	170	0.16645
70	240	171	0.210307
70	260	172	0.350979
70	270	173	0.28182
70	295	174	0.005745
70	340	176	-0.14443
67.5	185	180	-0.169967
67.5	280	183	-0.307698
67.5	330	186	-0.492087
67.5	335	187	0.119719
65	280	195	-0.575048
65	295	196	0.215639
65	320	199	0.047157
62.5	280	210	-0.19602
62.5	285	211	0.039177
62.5	290	212	0.210453
62.5	295	213	-0.042108
52.5	280	318	-0.185967

## Sheet: fig4c
latitude	longitude	r-value	p-value
90	0	0	0.47303
87.5	0	1	0.577235
87.5	55	2	0.492534
87.5	110	3	0.38404
87.5	165	4	0.240484
87.5	220	5	0.282297
87.5	275	6	0.502992
87.5	330	7	0.389025
85	0	8	0.616967
85	27.5	9	0.625116
85	55	10	0.447943
85	82.5	11	0.566544
85	110	12	0.371413
85	137.5	13	0.272358
85	165	14	0.408596
85	192.5	15	0.214348
85	220	16	0.333675
85	247.5	17	0.388908
85	275	18	0.551445
85	302.5	19	0.500068
85	330	20	0.626084
85	357.5	21	0.613058
82.5	0	22	0.642018
82.5	17.5	23	0.445385
82.5	35	24	0.335134
82.5	52.5	25	0.194382
82.5	70	26	0.278504
82.5	87.5	27	0.273919
82.5	105	28	0.396606
82.5	122.5	29	0.303716
82.5	140	30	0.494093
82.5	157.5	31	0.332579
82.5	175	32	0.371285
82.5	192.5	33	0.062912
82.5	210	34	0.230849
82.5	227.5	35	0.422363
82.5	245	36	0.323104
82.5	262.5	37	0.375934
82.5	350	38	0.601161
80	0	39	0.624135
80	12.5	40	0.315657
80	37.5	41	0.07349
80	50	42	-0.143844
80	62.5	43	0.257718
80	75	44	0.080077
80	87.5	45	0.065126
80	100	46	0.079925
80	112.5	47	0.189772
80	125	48	0.307082
80	137.5	49	0.150467
80	150	50	0.151768
80	162.5	51	0.230988
80	175	52	0.344732
80	187.5	53	0.325239
80	200	54	0.216995
80	212.5	55	0.304735
80	225	56	0.414303
80	237.5	57	0.481085
80	250	58	0.324683
80	262.5	59	0.435303
80	350	60	0.438995
77.5	0	61	0.396995
77.5	20	63	0.274805
77.5	30	64	-0.003706
77.5	40	65	-0.022114
77.5	50	66	0.276833
77.5	60	67	0.453804
77.5	70	68	-0.260399
77.5	80	69	-0.021767
77.5	90	70	0.255653
77.5	100	71	0.314669
77.5	110	72	0.191805
77.5	120	73	0.054646
77.5	130	74	0.024469
77.5	140	75	-0.125773
77.5	150	76	0.095256
77.5	160	77	0.273502
77.5	170	78	0.261473
77.5	180	79	0.329578
77.5	190	80	0.342162
77.5	200	81	0.29783
77.5	210	82	0.337322
77.5	220	83	0.370774
77.5	230	84	0.125394
77.5	240	85	0.399003
77.5	250	86	0.259318
77.5	260	87	0.285703
77.5	290	88	-0.058802
77.5	350	89	0.567705
75	67.5	98	0.088795
75	75	99	0.127049
75	82.5	100	0.066333
75	120	101	-0.065579
75	127.5	102	-0.069658
75	135	103	0.099097
75	142.5	104	0.115416
75	157.5	105	0.194716
75	165	106	0.152568
75	172.5	107	0.114624
75	180	108	0.268713
75	187.5	109	-0.014448
75	195	110	-0.098359
75	202.5	111	-0.215528
75	210	112	-0.141305
75	217.5	113	-0.156171
75	225	114	0.189205
75	232.5	115	0.062279
75	240	116	0.098095
75	255	117	0.267761
75	262.5	118	0.339294
75	292.5	120	0.340556
75	345	122	0.43041
75	352.5	123	0.418651
72.5	52.5	127	0.27666
72.5	60	128	0.122022
72.5	67.5	129	0.242954
72.5	75	130	0.483471
72.5	135	131	0.079914
72.5	150	132	0.308454
72.5	157.5	133	0.139561
72.5	165	134	-0.285344
72.5	172.5	135	-0.048044
72.5	180	136	-0.054139
72.5	187.5	137	-0.123703
72.5	195	138	-0.142229
72.5	202.5	139	0.12798
72.5	210	140	0.109415
72.5	217.5	141	0.014397
72.5	225	142	0.094093
72.5	232.5	143	0.188297
72.5	255	144	0.218968
72.5	270	145	0.352942
72.5	285	146	-0.159298
72.5	292.5	147	0.132865
72.5	300	148	0.209042
72.5	345	149	0.28859
70	60	157	0.072565
70	65	158	0.245267
70	165	159	0.196999
70	170	160	0.132332
70	175	161	0.083961
70	180	162	-0.019001
70	185	163	0.002768
70	195	165	0.046279
70	215	166	0.008577
70	220	167	0.131255
70	225	168	0.178966
70	230	169	-0.206565
70	235	170	0.23358
70	240	171	0.202048
70	260	172	0.356983
70	270	173	0.4307
70	295	174	0.144784
70	340	176	0.110408
67.5	185	180	-0.080173
67.5	280	183	-0.011729
67.5	330	186	-0.116115
67.5	335	187	0.354249
65	280	195	-0.308482
65	295	196	0.143345
65	320	199	0.353949
62.5	280	210	0.190224
62.5	285	211	0.207252
62.5	290	212	0.330884
62.5	295	213	0.121689
52.5	280	318	0.232428
